# Supplementary material for: Investigating Holocene human population history in North Asia using ancient mitogenomes
Source: Sci Rep. 2018 Jun 12;8:8969. doi: 10.1038/s41598-018-27325-0 (PMC5997703; doi:10.1038/s41598-018-27325-0)
Supplement: Supplementary file 3 — Dataset 2 [file 41598_2018_27325_MOESM3_ESM.xlsx]

## Sheet: Table S12
Available as full MT DNA sequences
Available as HVR1 MT DNA fragment sequences
ID	Country/Region	Group	Grouping Siberia into 3 groups	Abbreviation in PCA plot	Number (n=)	Culture/Period	Conventional radiocarbon age	Haplogroup	Haplogroup II	Reference
kra001	Krasnoyarsk Krai	Siberia_Ancient	Not used in none of the 3 groups	SIB or CISB & TRAB & YAK	SIB (n=41) or CISB (n=23) & TRAB (n=7) & YAK (n=9)	Neolithic -Bronze?	cal BCE 2295 to 2140	C4b	C	This study
irk007	Cis-Baikal	Siberia_Ancient	Cis-Baikal			Early Neolithic	cal BCE 7035 to 6690	F1b	F	This study
irk051	Cis-Baikal	Siberia_Ancient				Mesolithic	cal BCE 6020 to 5975, cal BCE 5950 to 5920	F1b	F	This study
mak001	Cis-Baikal	Siberia_Ancient				Neolithic	cal BCE 5660 to 5610, cal BCE 5590 to 5565	D4	D	This study
irk067	Cis-Baikal	Siberia_Ancient				Neolithic	cal BCE 3755 to 3745, cal BCE 3710 to 3640	G2a	G	This study
irk034	Cis-Baikal	Siberia_Ancient				Bronze Age	cal BCE 3640 to 3620, cal BCE 3605 to 3520	D4j	D	This study
irk075	Cis-Baikal	Siberia_Ancient				Bronze Age	cal BCE 3620 to 3605, cal BCE 3520 to 3365	D4j12	D	This study
irk017	Cis-Baikal	Siberia_Ancient				Bronze Age	cal BCE 3335 to 3210, cal BCE 3190 to 3150, cal BCE 3140 to 3020	D4j5	D	This study
irk071	Cis-Baikal	Siberia_Ancient				Bronze Age	cal BCE 3335 to 3210, cal BCE 3190 to 3150, cal BCE 3140 to 3020	D4j	D	This study
irk072	Cis-Baikal	Siberia_Ancient				Bronze Age	cal BCE 3095 to 2915	D4j	D	This study
irk033	Cis-Baikal	Siberia_Ancient				Bronze Age	cal BCE 2920 to 2880	C4a	C	This study
mak026	Cis-Baikal	Siberia_Ancient				Bronze Age	cal BCE 2895 to 2860, cal BCE 2805 to 2755, cal BCE 2720 to 2705	C4	C	This study
irk036	Cis-Baikal	Siberia_Ancient				Bronze Age	cal BCE 2885 to 2835, cal BCE 2815 to 2665	F1b1b	F	This study
irk068	Cis-Baikal	Siberia_Ancient				Neolithic	N/A	F1b1b	F	This study
irk030	Cis-Baikal	Siberia_Ancient				Neolithic	N/A	A10	A	This study
irk040	Cis-Baikal	Siberia_Ancient				Neolithic	N/A	A	A	This study
irk057	Cis-Baikal	Siberia_Ancient				Bronze Age	cal BCE 2550 to 2535, cal BCE 2490 to 2395, cal BCE 2385 to 2345	C4	C	This study
irk025	Cis-Baikal	Siberia_Ancient				Bronze Age	cal BCE 2475 to 2335, cal BCE 2325 to 2300	A	A	This study
irk050	Cis-Baikal	Siberia_Ancient				Bronze Age	cal BCE 2475 to 2335, cal BCE 2325 to 2300	R1b	R	This study
irk061	Cis-Baikal	Siberia_Ancient				Bronze Age	cal BCE 2475 to 2295	D4j1	D	This study
irk022	Cis-Baikal	Siberia_Ancient				Bronze Age	cal BCE 2455 to 2200	D4b1c	D	This study
irk076	Cis-Baikal	Siberia_Ancient				Bronze Age	cal BCE 2275 to 2250, cal BCE 2225 to 2220, cal BCE 2210 to 2120 and cal BCE 2090 to 2040	C4a2a1	C	This study
irk008	Cis-Baikal	Siberia_Ancient				Bronze Age	cal BCE 1930 to 1750	C4a1a	C	This study
irk032	Cis-Baikal	Siberia_Ancient				Medieval	cal AD 1280 to 1320, cal AD 1350 to 1390	D6c	D	This study
irk00x	Trans-Baikal	Siberia_Ancient	Trans-Baikal			Mesolithic	cal BCE 6500 to 6435	C	C	This study
brn008	Trans-Baikal	Siberia_Ancient				Mesolithic	cal BCE 5615 to 5485	D4	D	This study
brn001	Trans-Baikal	Siberia_Ancient				Mesolithic	cal BCE 5490 to 5465, cal BCE 5400 to 5385	A	A	This study
brn003	Trans-Baikal	Siberia_Ancient				Neolithic	cal BCE 4790 to 4685	D4	D	This study
brn012	Trans-Baikal	Siberia_Ancient				Neolithic	cal BCE 4340 to 4240	D4b1a2	D	This study
brn002	Trans-Baikal	Siberia_Ancient				Neolithic	cal BCE 4325 to 4280, cal BCE 4270 to 4225, cal BCE 4205 to 4165, cal BCE 4130 to 4115, cal BCE 4100 to 4075	D2a'b	D	This study
irk078	Trans-Baikal	Siberia_Ancient				Bronze Age	cal BCE 1260 to 1050	M	M	This study
yak025	Yakutia	Siberia_Ancient	Yakutia			Paleolithic	cal BCE 14865 to 14590	R1	R	This study
N5a	Yakutia	Siberia_Ancient				Middle Neolithic	cal BCE 4340 to 4235	D4b1c	D	This study
N4a1	Yakutia	Siberia_Ancient				Late Neolithic	cal BCE 2830 to 2820, cal BCE 2625 to 2475	A12a	A	This study
N4b2DR	Yakutia	Siberia_Ancient				Late Neolithic	cal BCE 2475 to 2295	A12a	A	This study
yak022	Yakutia	Siberia_Ancient				Late Neolithic	cal BCE 1940 to 1765	C4b	C	This study
yak023	Yakutia	Siberia_Ancient				Late Neolithic	cal BCE 1880 to 1690	C4b	C	This study
yak021	Yakutia	Siberia_Ancient				Late Neolithic	cal BCE 1385 to 1340, cal BCE 1315 to 1195, cal BCE 1140 to 1130	C4b	C	This study
yak024	Yakutia	Siberia_Ancient				Late Neolithic	in the same burial with yak022, yak023	C4b	C	This study
N3a	Yakutia	Siberia_Ancient				Iron Age	cal BCE 790 to 730, cal BCE 690 to 660, cal BCE 650 to 540	C4b3	C	This study
bla001	Amur Oblast	Siberia_Ancient	Not used in none of the 3 groups			Iron Age	cal AD 620 to 670	D4e4a	D	This study
RISE507	Russia	Russia_BA		RBA	21	Russia_Afanasievo	3322-2923 cal BCE (4423±29 BP, OxA-31219)	U5a1a1	U5	Allentoft et al., 2015
RISE508	Russia	Russia_BA				Russia_Afanasievo	3331-2935 cal BCE (4442±29 BP, OxA-31220)	U5a1a	U5	Allentoft et al., 2015
RISE509	Russia	Russia_BA				Russia_Afanasievo	2887-2677 cal BCE (4186±27 BP, OxA-31221)	T2c1	T	Allentoft et al., 2015
RISE510	Russia	Russia_BA				Russia_Afanasievo	2851-2468 cal BCE (4040±45 BP, OxA-31222)	J2a2	J	Allentoft et al., 2015
RISE511	Russia	Russia_BA				Russia_Afanasievo	2909-2679 cal BCE (4224±36 BP, OxA-31568)	J2a2	J	Allentoft et al., 2015
RISE500	Russia	Russia_BA				Russia_Andronovo	N/A	U	U	Allentoft et al., 2015
RISE503	Russia	Russia_BA				Russia_Andronovo	1727-1511 cal BCE (3328±38 BP, OxA-31445)	U2e2a	U2	Allentoft et al., 2015
RISE505	Russia	Russia_BA				Russia_Andronovo	1746-1626 cal BCE (3391±27 BP, OxA-31216)	U4ab1	U4	Allentoft et al., 2015
RISE512	Russia	Russia_BA				Russia_Andronovo	1446 – 1298 cal BCE (3119±27 BP, OxA-31217)	U2	U2	Allentoft et al., 2015
I0126	Russia	Russia_BA				Russia_Poltavka	2867-2486 cal BCE (4081±54 BP, AA-53803)	H6a2	H	Mathieson et. al. 2015
I0371	Russia	Russia_BA				Russia_Poltavka	2872-2583 cal BCE (4130±30 BP, Beta-392488)	U2d2	U2	Mathieson et. al. 2015
I0374	Russia	Russia_BA				Russia_Poltavka	2800-2200 cal BCE	H13a1a	H	Mathieson et. al. 2015
I0440	Russia	Russia_BA				Russia_Poltavka	2887-2666 cal BCE (4180±30 BP, Beta-392492)	I3a	I	Mathieson et. al. 2015
I0419	Russia	Russia_BA				Russia_Potapovka	2200-1900 cal BCE	U2e1h	U2	Mathieson et. al. 2015
RISE386	Russia	Russia_BA				Russia_Sintashta	2298-2045 cal BCE (3775±34 BP, OxA-30991)	J1c1b1a	J	Allentoft et al., 2015
RISE392	Russia	Russia_BA				Russia_Sintashta	2126-1896 cal BCE (3626±33 BP, OxA-30999)	J2b1a2a	J	Allentoft et al., 2015
RISE394	Russia	Russia_BA				Russia_Sintashta	1949-1754 cal BCE (3532±34 BP, OxA-30993)	U2e1e	U2	Allentoft et al., 2015
RISE395	Russia	Russia_BA				Russia_Sintashta	1960-1756 cal BCE (3540±33 BP, OxA-30996)	U2e1h	U2	Allentoft et al., 2015
RISE391	Kazakhstan	Russia_BA				Kazak_Sintashta	2120-1887 cal BCE (3612±34 BP, OxA-30998)	N1a1a1a1a	N1	Allentoft et al., 2015
RISE515	Russia	Russia_BA				Russia_Okunevo	2340 - 2145 cal BCE (3810±25 BP, UCIAMS-147669)	A8	A	Allentoft et al., 2015
RISE516	Russia	Russia_BA				Russia_Okunevo	2201 – 2036 cal BCE (3725±25 BP, UCIAMS-147668)	H6a1b	H	Allentoft et al., 2015
I0232	Russia	Srubnaya		SRU	8	Russia_Srubnaya	1850-1200 cal BCE	U5a1	U5	Mathieson et. al. 2015
I0234	Russia	Srubnaya				Russia_Srubnaya	1850-1600 cal BCE	I1a1	I	Mathieson et. al. 2015
I0359	Russia	Srubnaya				Russia_Srubnaya	1850-1200 cal BCE	U5a2a1	U5	Mathieson et. al. 2015
I0361	Russia	Srubnaya				Russia_Srubnaya	1850-1200 cal BCE	H5	H	Mathieson et. al. 2015
I0422	Russia	Srubnaya				Russia_Srubnaya	1850-1200 cal BCE	T1a1	T	Mathieson et. al. 2015
I0423	Russia	Srubnaya				Russia_Srubnaya	1850-1200 cal BCE	J2b1a2	J	Mathieson et. al. 2015
I0424	Russia	Srubnaya				Russia_Srubnaya	1850-1600 cal BCE	T2b	T	Mathieson et. al. 2015
I0431	Russia	Srubnaya				Russia_Srubnaya	1850-1600 cal BCE	HV	HV	Mathieson et. al. 2015
RISE240	Russia	Yamnaya		YAM	12	Yamnaya	2880-2632 cal BCE (4160±30 BP, GrA-45038)	U5a1d1	U5	Allentoft et al., 2015
RISE546	Russia	Yamnaya				Yamnaya	N/A	U5a1d2b	U5	Allentoft et al., 2015
RISE547	Russia	Yamnaya				Yamnaya	2887-2634 cal BCE (4175±35 BP, GrA-58960)	T2a1a	T	Allentoft et al., 2015
RISE548	Russia	Yamnaya				Yamnaya	N/A	U4a2	U4	Allentoft et al., 2015
RISE550	Russia	Yamnaya				Yamnaya	3334-2635 cal BCE (4312±94 BP, IGAN-2880)	U5a1i	U5	Allentoft et al., 2015
RISE552	Russia	Yamnaya				Yamnaya	2849-2143 cal BCE (3940±90 BP, IGAN-4079)	T2a1	T	Allentoft et al., 2015
I0231	Russia	Yamnaya				Yamnaya	2910-2875 cal BCE (Beta 392487)	U4a1	U4	Mathieson et. al. 2015
I0370	Russia	Yamnaya				Yamnaya	3300-2700 cal BCE	H13a1a	H	Mathieson et. al. 2015
I0429	Russia	Yamnaya				Yamnaya	3339-2917 cal BCE (AA47804)	T2c1a2	T	Mathieson et. al. 2015
I0438	Russia	Yamnaya				Yamnaya	3021-2635 cal BCE (4254±61 BP, AA-47807)	U5a1a1	U5	Mathieson et. al. 2015
I0439	Russia	Yamnaya				Yamnaya	3305-2925 cal BCE (Beta 392491)	U5a1a1	U5	Mathieson et. al. 2015
I0443	Russia	Yamnaya				Yamnaya	3300-2700 cal BCE	W3a1	W	Mathieson et. al. 2015
RISE493	Russia	Karasuk		KAR	7	Russia_Karasuk	1531 – 1427 cal BCE (3214±26 BP, OxA-31211)	C4a	C	Allentoft et al., 2015
RISE494	Russia	Karasuk				Russia_Karasuk	1416 – 1268 cal BCE (3081±27 BP, OxA-31212)	I4a1	I	Allentoft et al., 2015
RISE495	Russia	Karasuk				Russia_Karasuk	N/A	D4j1	D	Allentoft et al., 2015
RISE496	Russia	Karasuk				Russia_Karasuk	1414 – 1261 cal BCE (3070±28 BP, OxA-31213)	U5a1a2a	U5	Allentoft et al., 2015
RISE497	Russia	Karasuk				Russia_Karasuk	N/A	A	A	Allentoft et al., 2015
RISE499	Russia	Karasuk				Russia_Karasuk	N/A	H5a1	H	Allentoft et al., 2015
RISE502	Russia	Karasuk				Russia_Karasuk	1496 – 1306 cal BCE (3140±27 BP, OxA-31214)	U5a1d	U5	Allentoft et al., 2015
RISE371	Hungary	Maros		MRV	9	Hungary_Maros	2136-1941 cal BCE (3653±32 BP, OxA-30988)	U5a2b	U5	Allentoft et al., 2015
RISE373	Hungary	Maros				Hungary_Maros	1886-1696 cal BCE (3476±30 BP, OxA-31104)	K1a2a	K	Allentoft et al., 2015
RISE374	Hungary	Maros				Hungary_Maros	1866-1619 cal BCE (3402±34 BP, OxA-30989)	T2	T	Allentoft et al., 2015
RISE247	Hungary	Vatya				Hungary_Vatya	1746-1611 cal BCE (3372±29 BP, OxA-29769)	H	H	Allentoft et al., 2015
RISE254	Hungary	Vatya				Hungary_Vatya	2128-1909 cal BCE (3631±29 BP, OxA-29842)	J1c9	J	Allentoft et al., 2015
RISE479	Hungary	Vatya				Hungary_Vatya	N/A	T2b	T	Allentoft et al., 2015
RISE480	Hungary	Vatya				Hungary_Vatya	N/A	U5a2a1	U5	Allentoft et al., 2015
RISE483	Hungary	Vatya				Hungary_Vatya	N/A	H2a1	H	Allentoft et al., 2015
RISE484	Hungary	Vatya				Hungary_Vatya	N/A	T1	T	Allentoft et al., 2015
I0047	Germany	Unetice		UNE	9	Germany_Unetice	2111-1891 cal BCE (3612±30 BP, MAMS-21481)	HV0a	HV	Mathieson et. al. 2015
I0115	Germany	Unetice				Germany_Unetice	1954-1760 cal BCE (3540±31 BP, MAMS-21494)	U5a1i1	U5	Mathieson et. al. 2015
I0117	Germany	Unetice				Germany_Unetice	2272-2039 cal BCE (3743±25 BP, MAMS-21496)	I3a	I	Mathieson et. al. 2015
I0164	Germany	Unetice				Germany_Unetice	2023-1894 cal BCE (3599±25 BP, MAMS-21497)	U5b2	U5	Mathieson et. al. 2015
I0803	Germany	Unetice				Germany_Unetice	2132-1942 cal BCE (3650±26 BP, MAMS-22822)	H	H	Mathieson et. al. 2015
RISE109	Poland	Unetice				Poland_Unetice	1954-1772 cal BCE (3544±26 BP, UB-16557)	U4a2	U4	Allentoft et al., 2015
RISE145	Poland	Unetice				Poland_Unetice	2188-1958 cal BCE (3677±32 BP, Ua-16564)	H6a1b	H	Allentoft et al., 2015
RISE150	Poland	Unetice				Poland_Unetice	1885-1693 cal BCE (3469±31 BP, Ua-42401)	U5a1	U5	Allentoft et al., 2015
RISE154	Poland	Unetice				Poland_Unetice	1925-1765 cal BCE (3522±24 BP, Uba-16555)	K1a4a1	K	Allentoft et al., 2015
ATP16	Spain	BellBeaker		BBC	19	Spain_BellBeaker	3261-2916 cal BCE (4400±30, Beta-368289)	X2c2	X	Gunther et al., 2009
ATP2	Spain	BellBeaker				Spain_BellBeaker	2899-2678 cal BCE (4210±30, Beta-386394)	U5b3	U5	Gunther et al., 2009
Matojo	Spain	BellBeaker				Spain_BellBeaker	3010-3879 cal BCE (4300±30, Beta-368295)	H3c	H	Gunther et al., 2009
RISE564	Czech Republic	BellBeaker				Czech_BellBeaker	N/A	HV	HV	Allentoft et al., 2015
RISE566	Czech Republic	BellBeaker				Czech_BellBeaker	N/A	H	H	Allentoft et al., 2015
RISE567	Czech Republic	BellBeaker				Czech_BellBeaker	N/A	U5b2c	U5	Allentoft et al., 2015
RISE568	Czech Republic	BellBeaker				Czech_BellBeaker	N/A	H	H	Allentoft et al., 2015
RISE569	Czech Republic	BellBeaker				Czech_BellBeaker	N/A	H1af	H	Allentoft et al., 2015
RISE560	Germany	BellBeaker				Germany_BellBeaker	N/A	U5a1a1	U5	Allentoft et al., 2015
RISE562	Germany	BellBeaker				Germany_BellBeaker	N/A	H2a1e	H	Allentoft et al., 2015
RISE563	Germany	BellBeaker				Germany_BellBeaker	N/A	K	K	Allentoft et al., 2015
I0060	Germany	BellBeaker				Germany_BellBeaker	2428-2149 cal BCE (3822±25 BP, MAMS-22819)	K1a2	K	Mathieson et. al. 2015
I0108	Germany	BellBeaker				Germany_BellBeaker	2575-2299 cal BCE (3953±47 BP, Er-8710)	H5a3	H	Mathieson et. al. 2015
I0111	Germany	BellBeaker				Germany_BellBeaker	2475-2204 cal BCE (3881±50 BP, Er-8712)	H3ao	H	Mathieson et. al. 2015
I0112	Germany	BellBeaker				Germany_BellBeaker	2457-2142 cal BCE (3820±42 BP, Er-7038)	H13a1a2	H	Mathieson et. al. 2015
I0113	Germany	BellBeaker				Germany_BellBeaker	2346-2033 cal BCE (3773±47 BP, Er-7283)	J1c	J	Mathieson et. al. 2015
I0805	Germany	BellBeaker				Germany_BellBeaker	2467-2142 cal BCE (3839±55 BP, Er-8558)	H1	H	Mathieson et. al. 2015
I0806	Germany	BellBeaker				Germany_BellBeaker	2431-2150 cal BCE (3824±25 BP, MAMS-22820)	H1	H	Mathieson et. al. 2015
I1546	Germany	BellBeaker				Germany_BellBeaker	2500-2050 cal BCE	U5a1b1	U5	Mathieson et. al. 2015
RISE434	Germany	CordedWare		CWC	8	Germany_CW	2880-2630 cal BCE (4161±34 BP, UBA-27946)	U4a2	U4	Allentoft et al., 2015
RISE435	Germany	CordedWare				Germany_CW	2863-2498 cal BCE (4094±33 BP, UBA-27947)	J1b1a1	J	Allentoft et al., 2015
RISE446	Germany	CordedWare				Germany_CW	2829-2465 cal BCE (4015±38 BP, UBA-27950)	U5b1c2	U5	Allentoft et al., 2015
I0049	Germany	CordedWare				Germany_CW	2464-2210 cal BCE (3867±35 BP, MAMS-21489)	X2b4	X	Mathieson et. al. 2015
I0103	Germany	CordedWare				Germany_CW	2578-2468 cal BCE (4000±31 BP, MAMS-21488)	W6	W	Mathieson et. al. 2015
I0104	Germany	CordedWare				Germany_CW	2559-2296 cal BCE (3927±37 BP, MAMS-21487)	U4b1a1a1	U4	Mathieson et. al. 2015
I0106	Germany	CordedWare				Germany_CW	2464-2210 cal BCE (3867±32 BP, MAMS-21490)	T2a1b1	T	Mathieson et. al. 2015
RISE431	Poland	CordedWare				Poland_CW	2286-2048 cal BCE (3762±27 BP, OxA-27967)	T2e	T	Allentoft et al., 2015
I1633	Armenia	Armenia_BA		ABA	10	Armenia_EBA	2619-2410 cal BCE (3990±35 BP, Poz-22234)	H1u	H	Lazaridis et al., 2016
I1635	Armenia	Armenia_BA				Armenia_EBA	2619-2465 cal BCE (4005±35 BP, Poz-81102)	X2f	X	Lazaridis et al., 2016
RISE413	Armenia	Armenia_BA				Armenia_MBA	1906-1698 cal BCE (3493±34 BP, UBA-28941)	T2c1f	T	Allentoft et al., 2015
RISE416	Armenia	Armenia_BA				Armenia_MBA	1643-1445 cal BCE (3259±40 BP, UBA-27942)	K1a	K	Allentoft et al., 2015
RISE423	Armenia	Armenia_BA				Armenia_MBA	1402-1211 cal BCE (3038±32 BP, UBA-27944)	T2a	T	Allentoft et al., 2015
I1656	Armenia	Armenia_BA				Armenia_MBA	1501-1402 cal BCE (3168±27 BP, OxA-31674)	T1a2	T	Lazaridis et al., 2016
RISE397	Armenia	Armenia_BA				Armenia_LBA	1048-855 cal BCE (2807±31 BP, OxA-31002)	T1a2	T	Allentoft et al., 2015
RISE407	Armenia	Armenia_BA				Armenia_LBA	1115-895 cal BCE (2827±40 BP, UBA-27938)	H8a1	H	Allentoft et al., 2015
RISE408	Armenia	Armenia_BA				Armenia_LBA	1209-1009 cal BCE (2908±32 BP, UBA-27939)	I5c	I	Allentoft et al., 2015
RISE412	Armenia	Armenia_BA				Armenia_LBA	1193-945 cal BCE (2885±31 BP, UBA-27940)	U4c1	U4	Allentoft et al., 2015
RISE492	Russia	Russia_IA		RIA	12	Russia_IA	396-209 cal BCE (2257±27 BP, OxA-31210)	D4b1	D	Allentoft et al., 2015
RISE600	Russia	Russia_IA				Russia_IA	N/A	K2a5b	K	Allentoft et al., 2015
RISE601	Russia	Russia_IA				Russia_IA	N/A	M8a1	M	Allentoft et al., 2015
RISE602	Russia	Russia_IA				Russia_IA	N/A	C4	C	Allentoft et al., 2015
I0562	Kazakhstan (Berel')	Pazyryk_IA				Russia_IA	4 th –3 rd cal BCE	A16	A	Unterlander et al,. 2017
I0563	Kazakhstan (Berel')	Pazyryk_IA				Russia_IA	4 th –3 rd cal BCE	C4a1a	C	Unterlander et al,. 2017
I0574	Russia (Pokrova)	EarlySarmatian_IA				Russia_IA	5 th –2 nd cal BCE	U2e2a	U2	Unterlander et al,. 2017
I0575	Russia (Pokrova)	EarlySarmatian_IA				Russia_IA	5 th –2 nd cal BCE	M5a	M	Unterlander et al,. 2017
I0576	Russia (Arzhan)	AldyBel_IA				Russia_IA	7 th –6 th cal BCE	H15b1	H	Unterlander et al,. 2017
I0577	Russia (Arzhan)	AldyBel_IA				Russia_IA	7 th –6 th cal BCE	A8	A	Unterlander et al,. 2017
IS2	Kazakhstan (Ismailovo)	ZevakinoChilikta_IA				Russia_IA	9 th –7 th cal BCE	HV	HV	Unterlander et al,. 2017
Ze6b	Kazakhstan (Zevakino)	ZevakinoChilikta_IA				Russia_IA	9 th –7 th cal BCE	C4a1a5	C	Unterlander et al,. 2017
I0707	Anatolia	Anatolia_Neolithic		ANE	16	Barcin	6500-6200 cal BCE	K1a4	K	Mathieson et. al. 2015
I0709	Anatolia	Anatolia_Neolithic				Barcin	6500-6200 cal BCE	U3	U3	Mathieson et. al. 2015
I0736	Anatolia	Anatolia_Neolithic				Barcin	6500-6200 cal BCE	N1a1a1a	N1	Mathieson et. al. 2015
I0744	Anatolia	Anatolia_Neolithic				Barcin	6500-6200 cal BCE	J1c11	J	Mathieson et. al. 2015
I0746	Anatolia	Anatolia_Neolithic				Barcin	6500-6200 cal BCE	K1a	K	Mathieson et. al. 2015
I1580	Anatolia	Anatolia_Neolithic				Barcin	6500-6200 cal BCE	H5	H	Mathieson et. al. 2015
Bar8	Anatolia	Anatolia_Neolithic				Barcin	6212–6030 (95,4%) cal BCE	K1a2	K	Hofmanová et. al. 2016
Bon001	Anatolia	Anatolia_Neolithic				Boncuklu	8212-7952 cal BCE (Oxcal) 2 sigma 95.4%	U3	U3	Kilinc et al., 2016
Bon002	Anatolia	Anatolia_Neolithic				Boncuklu	8279-7977 cal BCE (Oxcal) 2 sigma 95.4%	K1a	K	Kilinc et al., 2016
Bon004	Anatolia	Anatolia_Neolithic				Boncuklu	> 7952 cal BCE (Oxcal) 2 sigma 95.4%	N1a1a1	N1	Kilinc et al., 2016
Bon005	Anatolia	Anatolia_Neolithic				Boncuklu	8300-8240 cal BCE (Oxcal) 2 sigma 95.4%	N1a1a1	N1	Kilinc et al., 2016
Tep001	Anatolia	Anatolia_Neolithic				Tepecik	6750-6635 cal BCE (Oxcal) 2 sigma 95.4%	K1a	K	Kilinc et al., 2016
Tep002	Anatolia	Anatolia_Neolithic				Tepecik	6680-6590 cal BCE (Oxcal) 2 sigma 95.4%	K1a12a	K	Kilinc et al., 2016
Tep003	Anatolia	Anatolia_Neolithic				Tepecik	6635-6475 cal BCE (Oxcal) 2 sigma 95.4%	N1b1a	N1	Kilinc et al., 2016
Tep004	Anatolia	Anatolia_Neolithic				Tepecik	6430-6260 cal BCE (Oxcal) 2 sigma 95.4%	N1a1a1	N1	Kilinc et al., 2016
Tep006	Anatolia	Anatolia_Neolithic				Tepecik	6345-6215 cal BCE (Oxcal) 2 sigma 95.4%	N1a1a1	N1	Kilinc et al., 2016
ne1	Hungary	LBK		LBK	13	Hungary_EN	5070–5310 cal BCE	U5b2c	U5	Gamba et al., 2014
ne2	Hungary	LBK				Hungary_EN	5060–5290 cal BCE	H	H	Gamba et al., 2014
ne6	Hungary	LBK				Hungary_EN	4950–5300 cal BCE	K1a3	K	Gamba et al., 2014
I0025	Germany	LBK				LBK_EN	5500-4800 cal BCE	T2b	T	Mathieson et. al. 2015
I0046	Germany	LBK				LBK_EN	5212-4989 cal BCE (6137±36 BP, MAMS-21479)	T2c1	T	Mathieson et. al. 2015
I0048	Germany	LBK				LBK_EN	5211-5009 cal BCE (6153±33 BP, MAMS-21482)	K1a	K	Mathieson et. al. 2015
I0054	Germany	LBK				LBK_EN	5222-5022 cal BCE (6180±34 BP, MAMS-21485)	J1c17	J	Mathieson et. al. 2015
I0056	Germany	LBK				LBK_EN	5212-5006 cal BCE (MAMS 21480)	T2b	T	Mathieson et. al. 2015
I0100	Germany	LBK				LBK_EN	5202-4852 cal BCE (6080±32 BP, KIA-40341)	N1a1a1a	N1	Mathieson et. al. 2015
I0659	Germany	LBK				LBK_EN	5211-4963 cal BCE [5211-4963 cal BCE (6130±39 BP, KIA-40350); 5209-4963 (6123±35 BP, KIA-30408)]	N1a1a1a2	N1	Mathieson et. al. 2015
I0795	Germany	LBK				LBK_EN	5216-5036 cal BCE (6174±29 BP, MAMS-22823)	H1	H	Mathieson et. al. 2015
I0797	Germany	LBK				LBK_EN	5500-4775 cal BCE	H46b	H	Mathieson et. al. 2015
I0821	Germany	LBK				LBK_EN	5201-4850 cal BCE (6076±34 BP, KIA-40348)	X2d1	X	Mathieson et. al. 2015
Ust_Ishim	Siberia	Paleolithic		HGS	38	Paleolithic	45530-40610 cal BCE [46064-40920 cal BCE (41400±1300 BP, OxA-25516); 46364-40844 cal BCE (41400±1400 BP, OxA-30190)]	R	R	Fu et al., 2014
K14	Russia	Paleolithic				Paleolithic	36730-34310 cal BCE (33250±500 BP, OxA-X-2395-15)	U2	U2	Seguin-Orlande et al., 2014
Bichon	Switzerland	WHG				WHG	11820-11610 cal BCE (11855±50 BP, OxA-27763)	U5b	U5	Jones et. al. 2015
Loschbour	Luxembourg	WHG				WHG	6210-5990 cal BCE (7205±50 BP, OxA-7738)	U5b1a	U5	Lazaridis et. al. 2014
LaBrana1	Iberia	WHG				WHG	7,940-7,690 calBP	U5b2c1	U5	Olalde et. al. 2014
ko1	Hungary	WHG				WHG	5780-5640 cal BCE (6835±34 BP, OxA-23757)	R1b1	R	Gamba et. al. 2014
Brillenhohle	Germany	WHG				WHG	15120-14440 cal BP	U8a	U	Fu et al., 2016
GoyetQ-2	Belgium	WHG				WHG	14780-15230 cal BP	U2	U2	Fu et al., 2016
Paglicci71	Italy	WHG				WHG	19250-18210 cal BP	U5b2b	U5	Fu et al., 2016
LesCloseaux3	France	WHG				WHG	10240-9560 cal BP	U5a2	U5	Fu et al., 2016
MareuilLesMeaux1	France	WHG				WHG	8320±90 BP	U5a2	U5	Fu et al., 2016
Burkhardtshohle	Germany	WHG				WHG	15080-14150 cal BP	U8a	U	Fu et al., 2016
HohleFels10	Germany	WHG				WHG	15470 cal BP	U8a	U	Fu et al., 2016
HohleFels79	Germany	WHG				WHG	15070-14270 cal BP	U8a	U	Fu et al., 2016
HohleFels49	Germany	WHG				WHG	16000-14260 cal BP	U8a	U	Fu et al., 2016
Iboussieres39	France	WHG				WHG	12040-11410 cal BP	U5b2b	U5	Fu et al., 2016
CuiryLesChaudardes1	France	WHG				WHG	8050-8360 cal BP	U5b1b	U5	Fu et al., 2016
Iboussieres31-2	France	WHG				WHG	10140±50 BP	U5b1b	U5	Fu et al., 2016
BerryAuBac1	France	WHG				WHG	7320-7170 cal BP	U5b1a	U5	Fu et al., 2016
Falkenstein	Germany	WHG				WHG	9410-8990 cal BP	U5b2a	U5	Fu et al., 2016
Iboussieres25-1	France	WHG				WHG	10140±50 BP	U5b2a	U5	Fu et al., 2016
Rigney1	France	WHG				WHG	15690-15240 cal BP	U	U	Fu et al., 2016
Satsurblia	Georgia	CHG				CHG	11430-11180 cal BCE (11415±50 BP, OxA-34632)	K3	K	Jones et. al. 2015
Kotias	Georgia	CHG				CHG	7940-7600 cal BCE [7938-7580 cal BCE (8665±65 BP, RTT-5246)	H13c	H	Jones et. al. 2015
I0061	Russia(Karelia)	EHG				EHG	5500-5000 cal BCE	C1	C	Mathieson et al., 2015
MA1	Siberia	EHG				Paleolithic	22570-22140 cal BCE (20240±60 BP, UCIAMS-79666)	U	U	Raghavan et al., 2013
ZVEJ32	Latvia	Latvia_HG				Latvia_HG	8417-8199 cal BP	U5a1c	U5	Jones et al., 2017
ZVEJ27	Latvia	Latvia_HG				Latvia_HG	7252-6802 cal BP	U5a2d	U5	Jones et al., 2017
I0012	Sweden	Sweden_HG				SHG	5898-5531 cal BCE	U2e1	U2	Mathieson et al., 2015
I0017	Sweden	Sweden_HG				SHG	5898-5531 cal BCE	U2e1	U2	Mathieson et al., 2015
Ajv52	Sweden	Sweden_HG				SHG	4900 – 4600 cal BP	HV0a	HV	Skoglund et al., 2014
Ajv70	Sweden	Sweden_HG				SHG	4900 – 4600 cal BP	U4a2	U4	Skoglund et al., 2014
RISE71	Denmark	Denmark_LN		NLN	5	Nordic_LN_MN	2196-2023 calBCE (3701±26 BP, OxA-28269)	H3b	H	Allentoft et al., 2015
RISE97	Sweden	Sweden_LN				Nordic_LN_MN	2025-1885 calBCE (3590±29 BP, OxA-28986)	K2a5	K	Allentoft et al., 2015
ZVEJ26	Latvia	Latvia_MN				Nordic_LN_MN	5280 ±55 BP (6,201-5,926 cal BP)	U4a1	U4	Jones et al., 2017
ZVEJ31	Latvia	Latvia_MN				Nordic_LN_MN	5180 ±65 BP (6,179-5,750 cal BP)	U4a2	U4	Jones et al., 2017
ZVEJ28	Latvia	Latvia_LN				Nordic_LN_MN	4280 ±60 BP (5,039-4,626 cal BP)	U5a1	U5	Jones et al., 2017
I1407	Armenia	Armenia_CA		ACA	4	Armenia_CA	4350-3700 BCE	H	H	Lazaridis et al, 2016
I1634	Armenia	Armenia_CA				Armenia_CA	4330-4060 calBCE (5366±31 BP, OxA-19331)	H2a1i	H	Lazaridis et al, 2016
I1631	Armenia	Armenia_CA				Armenia_CA	4250-4050 calBCE (5323±30 BP, OxA-19332)	K1a8	K	Lazaridis et al, 2016
I1632	Armenia	Armenia_CA				Armenia_CA	4230-4000 calBCE (5285±29 BP, OxA-18599)	K1a8	K	Lazaridis et al, 2016
I0409	Iberia	Iberia_EN		IEN	4	Iberia_EN	5310-5218 calBCE (6280±25 BP, MAMS-16159)	J1c3	J	Mathieson et al, 2015
I0412	Iberia	Iberia_EN				Iberia_EN	5308-5080 calBCE (6249±28 BP, MAMS-16164)	N1a1a1	N1	Mathieson et al, 2015
I0413	Iberia	Iberia_EN				Iberia_EN	5302-5074 calBCE (6234±28 BP, MAMS-16166)	HV0a	HV	Mathieson et al, 2015
CB13	Iberia	Iberia_EN				Iberia_EN	5469-5327 calBCE (6410±30, Beta-384724)	K1a2a	K1	Mathieson et al, 2015
I0581	Spain	Iberia_CA		ICA	6	Iberia_CA	3010-2975 calBCE (Beta 416455)	X2b	X	Mathieson et al, 2015
I1272	Spain	Iberia_CA				Iberia_CA	2880-2830 calBCE (Beta 416456)	K1b1a	K	Mathieson et al, 2015
I1276	Spain	Iberia_CA				Iberia_CA	2880-2630 BCE (Beta-296225 and Beta-296227)	H3c3	H	Mathieson et al, 2015
I1277	Spain	Iberia_CA				Iberia_CA	2830-2820 calBCE (Beta 416457)	H	H	Mathieson et al, 2015
I1282	Spain	Iberia_CA				Iberia_CA	2880-2630 BCE (Beta-296225 and Beta-296227)	H	H	Mathieson et al, 2015
I1300	Spain	Iberia_CA				Iberia_CA	2880-2630 BCE (Beta-296225 and Beta-296227)	K1a2	K	Mathieson et al, 2015
Iceman	Italy	Iceman		REM	REM	Iceman	3359-3105 BCE	K1f	K	Keller et al, 2012
RISE486	Italy	Remedello				Remedello	2134-1773 calBCE (3595±55 BP, ETH-12913)	J1c1	J	Allentoft et al, 2015
RISE487	Italy	Remedello				Remedello	3483-3107 calBCE (4557±28 BP, OxA-X-2621)	H	H	Allentoft et al, 2015
RISE489	Italy	Remedello				Remedello	2908-2578 calBCE (4185±70 BP, ETH-12188)	X2c1	X	Allentoft et al, 2015
XH100	China	Bronze Age (East Asia)		EAB	20	East Asia (Bronze Age)	3980 ± 40 BP	C4	C	Li et al., 2010
XH102	China	Bronze Age (East Asia)					3980 ± 40 BP	C4	C	Li et al., 2010
XH106	China	Bronze Age (East Asia)					3980 ± 40 BP	C4	C	Li et al., 2010
XH107	China	Bronze Age (East Asia)					3980 ± 40 BP	C4	C	Li et al., 2010
XH109	China	Bronze Age (East Asia)					3980 ± 40 BP	C4	C	Li et al., 2010
XH110	China	Bronze Age (East Asia)					3980 ± 40 BP	C4	C	Li et al., 2010
XH111	China	Bronze Age (East Asia)					3980 ± 40 BP	C4	C	Li et al., 2010
XH115	China	Bronze Age (East Asia)					3980 ± 40 BP	C4	C	Li et al., 2010
XH117	China	Bronze Age (East Asia)					3980 ± 40 BP	M	M	Li et al., 2010
XH119	China	Bronze Age (East Asia)					3980 ± 40 BP	K	K	Li et al., 2010
XH120	China	Bronze Age (East Asia)					3980 ± 40 BP	R	R	Li et al., 2010
XH121	China	Bronze Age (East Asia)					3980 ± 40 BP	R	R	Li et al., 2010
XH127	China	Bronze Age (East Asia)					3980 ± 40 BP	C4	C	Li et al., 2010
XH128	China	Bronze Age (East Asia)					3980 ± 40 BP	H	H	Li et al., 2010
XH131	China	Bronze Age (East Asia)					3980 ± 40 BP	R	R	Li et al., 2010
XH132	China	Bronze Age (East Asia)					3980 ± 40 BP	C4	C	Li et al., 2010
XH135	China	Bronze Age (East Asia)					3980 ± 40 BP	C4	C	Li et al., 2010
XH136	China	Bronze Age (East Asia)					3980 ± 40 BP	C4	C	Li et al., 2010
XH138	China	Bronze Age (East Asia)					3980 ± 40 BP	C4	C	Li et al., 2010
XH139	China	Bronze Age (East Asia)					3980 ± 40 BP	C4	C	Li et al., 2010
A2	Russia	Tuva		TV	15	Aldy Bel (Iron Age)	7th–6th cal BCE	A8	A	Unterlander et al., 2017
A3	Russia	Tuva					7th–6th cal BCE	G	G	Unterlander et al., 2017
A4	Russia	Tuva					7th–6th cal BCE	D4b1a2a	D	Unterlander et al., 2017
A5	Russia	Tuva					7th–6th cal BCE	C5b1	C	Unterlander et al., 2017
A6	Russia	Tuva					7th–6th cal BCE	U5a1f1	U5	Unterlander et al., 2017
A7	Russia	Tuva					7th–6th cal BCE	Y1	Y	Unterlander et al., 2017
A8	Russia	Tuva					7th–6th cal BCE	U4a3	U4	Unterlander et al., 2017
A9	Russia	Tuva					7th–6th cal BCE	U5a1d2b	U5	Unterlander et al., 2017
A10	Russia	Tuva					7th–6th cal BCE	A11	A	Unterlander et al., 2017
A11	Russia	Tuva					7th–6th cal BCE	G	G	Unterlander et al., 2017
A14	Russia	Tuva					7th–6th cal BCE	T1a	T	Unterlander et al., 2017
A17	Russia	Tuva					7th–6th cal BCE	H1	H	Unterlander et al., 2017
A19	Russia	Tuva					7th–6th cal BCE	C4	C	Unterlander et al., 2017
A20	Russia	Tuva					7th–6th cal BCE	G2a	G	Unterlander et al., 2017
A21	Russia	Tuva					7th–6th cal BCE	A4	A	Unterlander et al., 2017
Ak1_1	Altai	Russian Altai (Ukok)		UK	12	Pazyryk (Iron Age)	4th–3rd cal BCE	C4a1+16129	C	Unterlander et al., 2017
Ak4_1	Altai	Russian Altai (Ukok)					4th–3rd cal BCE	A11	A	Unterlander et al., 2017
Ak5_1	Altai	Russian Altai (Ukok)					4th–3rd cal BCE	C4	C	Unterlander et al., 2017
Ak5_4	Altai	Russian Altai (Ukok)					4th–3rd cal BCE	D4b1	D	Unterlander et al., 2017
Ak5_5	Altai	Russian Altai (Ukok)					4th–3rd cal BCE	U2e1a	U2	Unterlander et al., 2017
Ak5_6	Altai	Russian Altai (Ukok)					4th–3rd cal BCE	U2e1a	U2	Unterlander et al., 2017
Ak5_7	Altai	Russian Altai (Ukok)					4th–3rd cal BCE	C4a1+16129	C	Unterlander et al., 2017
Ak5_8	Altai	Russian Altai (Ukok)					4th–3rd cal BCE	A11	A	Unterlander et al., 2017
Mo1	Altai	Russian Altai (Ukok)					4th–3rd cal BCE	D4b1a2a1	D	Unterlander et al., 2017
Mo2	Altai	Russian Altai (Ukok)					4th–3rd cal BCE	D4h4a	D	Unterlander et al., 2017
VK1_1	Altai	Russian Altai (Ukok)					4th–3rd cal BCE	K1c2	K	Unterlander et al., 2017
K1	Altai	Russian Altai (Ukok)					4th–3rd cal BCE	H-CRS	H	Unterlander et al., 2017
Ala1	Altai	Russian Altai (Chuya)		CHU	22		4th–3rd cal BCE	C4a1+16129	C	Unterlander et al., 2017
Ala2	Altai	Russian Altai (Chuya)					4th–3rd cal BCE	C4	C	Unterlander et al., 2017
Ala4	Altai	Russian Altai (Chuya)					4th–3rd cal BCE	T	T	Unterlander et al., 2017
B1_1	Altai	Russian Altai (Chuya)					4th–3rd cal BCE	G	G	Unterlander et al., 2017
B1_2	Altai	Russian Altai (Chuya)					4th–3rd cal BCE	D4m2	D	Unterlander et al., 2017
B3_1	Altai	Russian Altai (Chuya)					4th–3rd cal BCE	T1a1b	T	Unterlander et al., 2017
Bt1	Altai	Russian Altai (Chuya)					4th–3rd cal BCE	T2b+@16296	T	Unterlander et al., 2017
Bt2	Altai	Russian Altai (Chuya)					4th–3rd cal BCE	U2e2a	U2	Unterlander et al., 2017
D1	Altai	Russian Altai (Chuya)					4th–3rd cal BCE	T1a1b	T	Unterlander et al., 2017
J22_1	Altai	Russian Altai (Chuya)					4th–3rd cal BCE	T2b+@16296	T	Unterlander et al., 2017
J12_1	Altai	Russian Altai (Chuya)					4th–3rd cal BCE	T2b+@16296	T	Unterlander et al., 2017
J12_3	Altai	Russian Altai (Chuya)					4th–3rd cal BCE	U7	U	Unterlander et al., 2017
J12_6	Altai	Russian Altai (Chuya)					4th–3rd cal BCE	Z	Z	Unterlander et al., 2017
J12_7	Altai	Russian Altai (Chuya)					4th–3rd cal BCE	T2b+@16296	T	Unterlander et al., 2017
J12_8	Altai	Russian Altai (Chuya)					4th–3rd cal BCE	A8	A	Unterlander et al., 2017
J12_9	Altai	Russian Altai (Chuya)					4th–3rd cal BCE	G1a1	G	Unterlander et al., 2017
U1_1	Altai	Russian Altai (Chuya)					4th–3rd cal BCE	W4a	W	Unterlander et al., 2017
U1_2	Altai	Russian Altai (Chuya)					4th–3rd cal BCE	Z1a	Z	Unterlander et al., 2017
U2_1	Altai	Russian Altai (Chuya)					4th–3rd cal BCE	F2a	F	Unterlander et al., 2017
U2_2	Altai	Russian Altai (Chuya)					4th–3rd cal BCE	F2a	F	Unterlander et al., 2017
U4_1	Altai	Russian Altai (Chuya)					4th–3rd cal BCE	U2e2	U2	Unterlander et al., 2017
U4_4	Altai	Russian Altai (Chuya)					4th–3rd cal BCE	K	K	Unterlander et al., 2017
Ta1	Altai	Kazakh Altai		KA	10		4th–3rd cal BCE	K2b1a	K	Unterlander et al., 2017
Be2	Altai	Kazakh Altai					4th–3rd cal BCE	D4	D	Unterlander et al., 2017
Be3	Altai	Kazakh Altai					4th–3rd cal BCE	H	H	Unterlander et al., 2017
Be4	Altai	Kazakh Altai					4th–3rd cal BCE	A11	A	Unterlander et al., 2017
Be6	Altai	Kazakh Altai					4th–3rd cal BCE	A6	A	Unterlander et al., 2017
Be8	Altai	Kazakh Altai					4th–3rd cal BCE	D4	D	Unterlander et al., 2017
Be9	Altai	Kazakh Altai					4th–3rd cal BCE	A4f	A	Unterlander et al., 2017
Be11	Altai	Kazakh Altai					4th–3rd cal BCE	C4a1+16129	C	Unterlander et al., 2017
Be12	Altai	Kazakh Altai					4th–3rd cal BCE	HV2	HV	Unterlander et al., 2017
Be14	Altai	Kazakh Altai					4th–3rd cal BCE	A6	A	Unterlander et al., 2017
BL1	Khakassia	Khakassia		KHA	6	Tagar (Bronze Age)	5th–2nd cal BCE	C5+16093	C	Unterlander et al., 2017
BL2	Khakassia	Khakassia					5th–2nd cal BCE	U5a	U5	Unterlander et al., 2017
BL3	Khakassia	Khakassia					5th–2nd cal BCE	C5+16093	C	Unterlander et al., 2017
BL4	Khakassia	Khakassia					5th–2nd cal BCE	C5+16093	C	Unterlander et al., 2017
BL5	Khakassia	Khakassia					5th–2nd cal BCE	U2e2	U2	Unterlander et al., 2017
BL6	Khakassia	Khakassia					5th–2nd cal BCE	A4	A	Unterlander et al., 2017
PR1	SW Russia	Southern Ural		SU	11	Early Sarmatian	5th–2nd cal BCE	U3	U3	Unterlander et al., 2017
PR3	SW Russia	Southern Ural					5th–2nd cal BCE	M5	M	Unterlander et al., 2017
PR4	SW Russia	Southern Ural					5th–2nd cal BCE	U1a'c	U	Unterlander et al., 2017
PR5	SW Russia	Southern Ural					5th–2nd cal BCE	T	T	Unterlander et al., 2017
PR6	SW Russia	Southern Ural					5th–2nd cal BCE	F1b	F	Unterlander et al., 2017
PR7	SW Russia	Southern Ural					5th–2nd cal BCE	N1a1a1a1a	N1	Unterlander et al., 2017
PR8	SW Russia	Southern Ural					5th–2nd cal BCE	T2	T	Unterlander et al., 2017
PR9	SW Russia	Southern Ural					5th–2nd cal BCE	U2e2	U2	Unterlander et al., 2017
PR10	SW Russia	Southern Ural					5th–2nd cal BCE	H2a1f	HV	Unterlander et al., 2017
PR11	SW Russia	Southern Ural					5th–2nd cal BCE	T1a	T	Unterlander et al., 2017
PR13	SW Russia	Southern Ural					5th–2nd cal BCE	U5a1d2b	U5	Unterlander et al., 2017
BOO49-3	Russia	North East Europe		BO	23	Early Metal Age	3,500 BP	U4a1	U4	Sarkissian et al., 2013
BOO57-1	Russia	North East Europe					3,500 BP	U4a1	U4	Sarkissian et al., 2013
BOO49-1	Russia	North East Europe					3,500 BP	U5a	U5	Sarkissian et al., 2013
BOO72-11	Russia	North East Europe					3,500 BP	U5a	U5	Sarkissian et al., 2013
BOO72-9	Russia	North East Europe					3,500 BP	U5a1	U5	Sarkissian et al., 2013
BOO72-10	Russia	North East Europe					3,500 BP	U5a1	U5	Sarkissian et al., 2013
BOO72-14	Russia	North East Europe					3,500 BP	U5a1	U5	Sarkissian et al., 2013
BOO72-8	Russia	North East Europe					3,500 BP	U5a1	U5	Sarkissian et al., 2013
BOO72-4	Russia	North East Europe					3,500 BP	T*	T	Sarkissian et al., 2013
BOO49-2	Russia	North East Europe					3,500 BP	C*	C	Sarkissian et al., 2013
BOO49-4	Russia	North East Europe					3,500 BP	C*	C	Sarkissian et al., 2013
BOO57-3	Russia	North East Europe					3,500 BP	C*	C	Sarkissian et al., 2013
BOO72-2	Russia	North East Europe					3,500 BP	C*	C	Sarkissian et al., 2013
BOO72-7	Russia	North East Europe					3,500 BP	C*	C	Sarkissian et al., 2013
BOO72-12	Russia	North East Europe					3,500 BP	C*	C	Sarkissian et al., 2013
BOO72-5	Russia	North East Europe					3,500 BP	C5	C	Sarkissian et al., 2013
BOO72-6	Russia	North East Europe					3,500 BP	C5	C	Sarkissian et al., 2013
BOO49-6	Russia	North East Europe					3,500 BP	D*	D	Sarkissian et al., 2013
BOO72-13	Russia	North East Europe					3,500 BP	D*	D	Sarkissian et al., 2013
BOO72-15	Russia	North East Europe					3,500 BP	D*	D	Sarkissian et al., 2013
BOO49-5	Russia	North East Europe					3,500 BP	Z1a	Z	Sarkissian et al., 2013
BOO72-3	Russia	North East Europe					3,500 BP	Z1a	Z	Sarkissian et al., 2013
BOO72-1	Russia	North East Europe					3,500 BP	Z1a	Z	Sarkissian et al., 2013
Bad2	Germany	Central Europe HG		HGC	13	Mesolithic	ca. 6850 cal BCE	U4	U4	Bramanti et al., 2009
Ho5830a	Germany	Central Europe HG					ca. 6700 cal BCE	U5a1	U5	Bramanti et al., 2009
Ho5830b	Germany	Central Europe HG					ca. 6700 cal BCE	U5b2	U5	Bramanti et al., 2009
Hoh49	Germany	Central Europe HG					ca. 13,400 cal BCE	U	U	Bramanti et al., 2009
Drest2	Poland	Central Europe HG					ca. 2250 cal BCE	U5a	U5	Bramanti et al., 2009
Dud2	Poland	Central Europe HG					ca. 3650 cal BCE	U5b1	U5	Bramanti et al., 2009
Dud3	Poland	Central Europe HG					4000-3000 cal BCE	U5b1	U5	Bramanti et al., 2009
Donk1	Lithuania	Central Europe HG					N/A (Mesolithic)	U5b2	U5	Bramanti et al., 2009
Kre3	Lithuania	Central Europe HG					ca. 4450 cal BCE	U5b2	U5	Bramanti et al., 2009
Kre1	Lithuania	Central Europe HG					ca. 4200 cal BCE	U5b2	U5	Bramanti et al., 2009
Spi4	Lithuania	Central Europe HG					ca. 6350 cal BCE	U4	U4	Bramanti et al., 2009
Chek4a	Russia	Central Europe HG					ca. 7800 cal BCE	U5a	U5	Bramanti et al., 2009
Leb	Russia	Central Europe HG					8000–7000 cal BCE	U5a1	U5	Bramanti et al., 2009
UUZOO-16	Northwest Russia	East Europe HG		HGE	11		7,500 BP (uncalibrated)	U4	U4	Sarkissian et al., 2013
UZOO-40	Northwest Russia	East Europe HG					7,500 BP	U4	U4	Sarkissian et al., 2013
UZOO-43	Northwest Russia	East Europe HG					7,500 BP	U2e	U2	Sarkissian et al., 2013
UZOO-46	Northwest Russia	East Europe HG					7,500 BP	U2e	U2	Sarkissian et al., 2013
UZOO-7	Northwest Russia	East Europe HG					7,500 BP	C1	C	Sarkissian et al., 2013
UZOO-70	Northwest Russia	East Europe HG					7,500 BP	U5a	U5	Sarkissian et al., 2013
UZOO-74	Northwest Russia	East Europe HG					7,500 BP	C1	C	Sarkissian et al., 2013
UZOO-77	Northwest Russia	East Europe HG					7,500 BP	H	H	Sarkissian et al., 2013
UZOO-8	Northwest Russia	East Europe HG					7,500 BP	C1	C	Sarkissian et al., 2013
Po2	Northwest Russia	East Europe HG					7,000 BP	U4	U4	Sarkissian et al., 2013
Po4	Northwest Russia	East Europe HG					7,000 BP	U4	U4	Sarkissian et al., 2013
BTG05.T1	Altai	Altai IA		AIA	16	Altai Iron Age	7th-2nd century cal BCE	D	D	Gonzaléz-Ruiz et al. 2012
BTG05.T2	Altai	Altai IA					7th-2nd century cal BCE	K	K	Gonzaléz-Ruiz et al. 2012
BTG05.T8.1	Altai	Altai IA					7th-2nd century cal BCE	U5a1	U5	Gonzaléz-Ruiz et al. 2012
BTG05.T8.2	Altai	Altai IA					7th-2nd century cal BCE	C	C	Gonzaléz-Ruiz et al. 2012
BTG05.T8.3	Altai	Altai IA					7th-2nd century cal BCE	D	D	Gonzaléz-Ruiz et al. 2012
BTG06.T3	Altai	Altai IA					7th-2nd century cal BCE	J	J	Gonzaléz-Ruiz et al. 2012
BTG06.T8	Altai	Altai IA					7th-2nd century cal BCE	D	D	Gonzaléz-Ruiz et al. 2012
BTG06.T10A	Altai	Altai IA					7th-2nd century cal BCE	HV6	HV	Gonzaléz-Ruiz et al. 2012
BTG06.T10B	Altai	Altai IA					7th-2nd century cal BCE	D	D	Gonzaléz-Ruiz et al. 2012
BTG06.T11A	Altai	Altai IA					7th-2nd century cal BCE	K	K	Gonzaléz-Ruiz et al. 2012
BTG06.T11B	Altai	Altai IA					7th-2nd century cal BCE	K	K	Gonzaléz-Ruiz et al. 2012
BTG06.T12	Altai	Altai IA					7th-2nd century cal BCE	U5a1	U5	Gonzaléz-Ruiz et al. 2012
BTG06.T13	Altai	Altai IA					7th-2nd century cal BCE	C	C	Gonzaléz-Ruiz et al. 2012
TSK07.T1	Altai	Altai IA					7th-2nd century cal BCE	A	A	Gonzaléz-Ruiz et al. 2012
TSK07.T2A	Altai	Altai IA					7th-2nd century cal BCE	G2a	G	Gonzaléz-Ruiz et al. 2012
TSK07.T2B	Altai	Altai IA					7th-2nd century cal BCE	T1	T	Gonzaléz-Ruiz et al. 2012
ESP30	Central Europe	Baalberge MN		BAC	19	Baalberge Middle Neolithic	3950-3400 cal BCE	H1e1a5	H	Brandt et al. 2013, Brotherton et al. 2013
HQU4	Central Europe	Baalberge MN					3950-3400 cal BCE	H7d5	H	Brandt et al. 2013, Brotherton et al. 2013
KARS21	Central Europe	Baalberge MN					3950-3400 cal BCE	T2c	T	Brandt et al. 2013, Brotherton et al. 2013
KARS22	Central Europe	Baalberge MN					3950-3400 cal BCE	T1a1'3	T	Brandt et al. 2013, Brotherton et al. 2013
QLB1	Central Europe	Baalberge MN					3950-3400 cal BCE	K1a	K	Brandt et al. 2013, Brotherton et al. 2013
QLB2	Central Europe	Baalberge MN					3950-3400 cal BCE	U8a1a	U8	Brandt et al. 2013, Brotherton et al. 2013
QLB4	Central Europe	Baalberge MN					3950-3400 cal BCE	H	H	Brandt et al. 2013, Brotherton et al. 2013
QLB5	Central Europe	Baalberge MN					3950-3400 cal BCE	K1a	K	Brandt et al. 2013, Brotherton et al. 2013
QLB6	Central Europe	Baalberge MN					3950-3400 cal BCE	U5b2a2	U5	Brandt et al. 2013, Brotherton et al. 2013
QLB7	Central Europe	Baalberge MN					3950-3400 cal BCE	X	X	Brandt et al. 2013, Brotherton et al. 2013
QLB8	Central Europe	Baalberge MN					3950-3400 cal BCE	N1a1a	N1	Brandt et al. 2013, Brotherton et al. 2013
QLB9	Central Europe	Baalberge MN					3950-3400 cal BCE	T2c	T	Brandt et al. 2013, Brotherton et al. 2013
QLB11	Central Europe	Baalberge MN					3950-3400 cal BCE	X2c	X	Brandt et al. 2013, Brotherton et al. 2013
QLB13	Central Europe	Baalberge MN					3950-3400 cal BCE	J	J	Brandt et al. 2013, Brotherton et al. 2013
QLB14	Central Europe	Baalberge MN					3950-3400 cal BCE	H	H	Brandt et al. 2013, Brotherton et al. 2013
QLB15	Central Europe	Baalberge MN					3950-3400 cal BCE	HV	HV	Brandt et al. 2013, Brotherton et al. 2013
QLB17	Central Europe	Baalberge MN					3950-3400 cal BCE	T2b	T	Brandt et al. 2013, Brotherton et al. 2013
QLB18	Central Europe	Baalberge MN					3950-3400 cal BCE	T2e	T	Brandt et al. 2013, Brotherton et al. 2013
SALZ55	Central Europe	Baalberge MN					3950-3400 cal BCE	H	H	Brandt et al. 2013, Brotherton et al. 2013
ALB1	Central Europe	Bell Beaker		BBC	26	BellBeaker	2500-2200/2050 cal BCE	H3b	H	Brandt et al. 2013, Brotherton et al. 2013
ALB2	Central Europe	Bell Beaker					2500-2200/2050 cal BCE	H	H	Brandt et al. 2013, Brotherton et al. 2013
BZH2	Central Europe	Bell Beaker					2500-2200/2050 cal BCE	U5a1b1	U5	Brandt et al. 2013, Brotherton et al. 2013
BZH4	Central Europe	Bell Beaker					2500-2200/2050 cal BCE	H1e8	H	Brandt et al. 2013, Brotherton et al. 2013
BZH5	Central Europe	Bell Beaker					2500-2200/2050 cal BCE	T2a1b	T	Brandt et al. 2013, Brotherton et al. 2013
BZH7	Central Europe	Bell Beaker					2500-2200/2050 cal BCE	U5a1	U5	Brandt et al. 2013, Brotherton et al. 2013
EUL22	Central Europe	Bell Beaker					2500-2200/2050 cal BCE	W	W	Brandt et al. 2013, Brotherton et al. 2013
EUL23	Central Europe	Bell Beaker					2500-2200/2050 cal BCE	H	H	Brandt et al. 2013, Brotherton et al. 2013
EUL31	Central Europe	Bell Beaker					2500-2200/2050 cal BCE	T1a	T	Brandt et al. 2013, Brotherton et al. 2013
KARS5	Central Europe	Bell Beaker					2500-2200/2050 cal BCE	U5b	U5	Brandt et al. 2013, Brotherton et al. 2013
KARS52	Central Europe	Bell Beaker					2500-2200/2050 cal BCE	U4c1	U4	Brandt et al. 2013, Brotherton et al. 2013
QLB19	Central Europe	Bell Beaker					2500-2200/2050 cal BCE	U5a1	U5	Brandt et al. 2013, Brotherton et al. 2013
QLB24	Central Europe	Bell Beaker					2500-2200/2050 cal BCE	H5	H	Brandt et al. 2013, Brotherton et al. 2013
QLB25	Central Europe	Bell Beaker					2500-2200/2050 cal BCE	T2e	T	Brandt et al. 2013, Brotherton et al. 2013
QLB26a	Central Europe	Bell Beaker					2500-2200/2050 cal BCE	H1	H	Brandt et al. 2013, Brotherton et al. 2013
QLB27	Central Europe	Bell Beaker					2500-2200/2050 cal BCE	U5b	U5	Brandt et al. 2013, Brotherton et al. 2013
QLB28b	Central Europe	Bell Beaker					2500-2200/2050 cal BCE	H1	H	Brandt et al. 2013, Brotherton et al. 2013
QLB38	Central Europe	Bell Beaker					2500-2200/2050 cal BCE	H	H	Brandt et al. 2013, Brotherton et al. 2013
QUEXII2	Central Europe	Bell Beaker					2500-2200/2050 cal BCE	H4a1	H	Brandt et al. 2013, Brotherton et al. 2013
QUEXII3	Central Europe	Bell Beaker					2500-2200/2050 cal BCE	H13a1a2c	H	Brandt et al. 2013, Brotherton et al. 2013
QUEXII4	Central Europe	Bell Beaker					2500-2200/2050 cal BCE	J	J	Brandt et al. 2013, Brotherton et al. 2013
ROT1	Central Europe	Bell Beaker					2500-2200/2050 cal BCE	H3ao2	H	Brandt et al. 2013, Brotherton et al. 2013
ROT2	Central Europe	Bell Beaker					2500-2200/2050 cal BCE	H5a3	H	Brandt et al. 2013, Brotherton et al. 2013
ROT3	Central Europe	Bell Beaker					2500-2200/2050 cal BCE	K	K	Brandt et al. 2013, Brotherton et al. 2013
ROT4	Central Europe	Bell Beaker					2500-2200/2050 cal BCE	H	H	Brandt et al. 2013, Brotherton et al. 2013
ROT6	Central Europe	Bell Beaker					2500-2200/2050 cal BCE	H5a3	H	Brandt et al. 2013, Brotherton et al. 2013
1	Central Asia	Central Asia BA		CBA	13	Central Asia Bronze Age	13th-11th century cal BCE	U5	U5	Lalueza Fox et al. 2004
47	Central Asia	Central Asia BA					8th-7th century cal BCE	H2	H	Lalueza Fox et al. 2004
48	Central Asia	Central Asia BA						H2	H	Lalueza Fox et al. 2004
56	Central Asia	Central Asia BA						H2	H	Lalueza Fox et al. 2004
85	Central Asia	Central Asia BA					13th-11th century cal BCE	H2	H	Lalueza Fox et al. 2004
62	Central Asia	Central Asia BA					14th-10th century cal BCE	HV	H	Lalueza Fox et al. 2004
60	Central Asia	Central Asia BA						I	I	Lalueza Fox et al. 2004
84	Central Asia	Central Asia BA						T2	T	Lalueza Fox et al. 2004
24	Central Asia	Central Asia BA					14th-11th century cal BCE	T1	T	Lalueza Fox et al. 2004
25	Central Asia	Central Asia BA						T1	T	Lalueza Fox et al. 2004
52	Central Asia	Central Asia BA					8th-7th century cal BCE	U1	U	Lalueza Fox et al. 2004
41	Central Asia	Central Asia BA					13th-11th century cal BCE	U5a1	U5	Lalueza Fox et al. 2004
55	Central Asia	Central Asia BA					8th-7th century cal BCE	W	W	Lalueza Fox et al. 2004
8	Central Asia	Central Asia IA		CIA	13	Central Asia Iron Age	7th-3rd century cal BCE	A	A	Lalueza Fox et al. 2004
17	Central Asia	Central Asia IA					7th-3rd century cal BCE	A	A	Lalueza Fox et al. 2004
14	Central Asia	Central Asia IA						A	A	Lalueza Fox et al. 2004
19	Central Asia	Central Asia IA						M	M	Lalueza Fox et al. 2004
89	Central Asia	Central Asia IA					7th-5th century cal BCE	M4	M	Lalueza Fox et al. 2004
10	Central Asia	Central Asia IA					8th-5th century cal BCE	G2	G	Lalueza Fox et al. 2004
9	Central Asia	Central Asia IA						H2	H	Lalueza Fox et al. 2004
18	Central Asia	Central Asia IA					7th-3rd century cal BCE	H	H	Lalueza Fox et al. 2004
66	Central Asia	Central Asia IA					5th-1st century cal BCE	H	H	Lalueza Fox et al. 2004
74	Central Asia	Central Asia IA						HV	H	Lalueza Fox et al. 2004
95	Central Asia	Central Asia IA					7th-5th century cal BCE	T2	T	Lalueza Fox et al. 2004
13	Central Asia	Central Asia IA					7th-3rd century cal BCE	U	U	Lalueza Fox et al. 2004
78	Central Asia	Central Asia IA					5th-1st century cal BCE	U	U	Lalueza Fox et al. 2004
CR1AH	Crete Island	Crete Bronze Age		CRB	37	Crete Bronze Age	4900-3900 BP	HV	HV	Hughey et al. 2013
CR1AH1 (CR24H)	Crete Island	Crete Bronze Age						HV	HV	Hughey et al. 2013
CR1AH2 (CRM6)	Crete Island	Crete Bronze Age						HV	HV	Hughey et al. 2013
CR2AH	Crete Island	Crete Bronze Age						H13a1a	H	Hughey et al. 2013
CR2AH1 (CR7AH)	Crete Island	Crete Bronze Age						H2	H	Hughey et al. 2013
CR2AH2 (CR12AH)	Crete Island	Crete Bronze Age						H7	H	Hughey et al. 2013
CR2AH3 (CR16AH)	Crete Island	Crete Bronze Age						H	H	Hughey et al. 2013
CR2AH4 (CR17AH)	Crete Island	Crete Bronze Age						H	H	Hughey et al. 2013
CR2AH5 (CR19AH)	Crete Island	Crete Bronze Age						H	H	Hughey et al. 2013
CR2AH6 (CR20H)	Crete Island	Crete Bronze Age						H	H	Hughey et al. 2013
CR2AH7 (CRM7)	Crete Island	Crete Bronze Age						R0	R	Hughey et al. 2013
CR3AH	Crete Island	Crete Bronze Age						T2	T	Hughey et al. 2013
CR6AH	Crete Island	Crete Bronze Age						H	H	Hughey et al. 2013
CR9AH	Crete Island	Crete Bronze Age						H5	H	Hughey et al. 2013
CR10AH	Crete Island	Crete Bronze Age						T2	T	Hughey et al. 2013
CR10AH1 (CR18AH)	Crete Island	Crete Bronze Age						T2	T	Hughey et al. 2013
CR11AH	Crete Island	Crete Bronze Age						K	K	Hughey et al. 2013
CR11AH1 (CR15AH)	Crete Island	Crete Bronze Age						K	K	Hughey et al. 2013
CR11AH2 (CRM14)	Crete Island	Crete Bronze Age						K	K	Hughey et al. 2013
CR4H	Crete Island	Crete Bronze Age						U5a	U5	Hughey et al. 2013
CR6H	Crete Island	Crete Bronze Age						W	W	Hughey et al. 2013
CR7H	Crete Island	Crete Bronze Age						H	H	Hughey et al. 2013
CR8H	Crete Island	Crete Bronze Age						H	H	Hughey et al. 2013
CR9H	Crete Island	Crete Bronze Age						T1	T	Hughey et al. 2013
CR16H	Crete Island	Crete Bronze Age						K	K	Hughey et al. 2013
CR16H2 (CRM21)	Crete Island	Crete Bronze Age						K	K	Hughey et al. 2013
CR16H3 (CRM22)	Crete Island	Crete Bronze Age						K	K	Hughey et al. 2013
CR21H	Crete Island	Crete Bronze Age						T5	T	Hughey et al. 2013
CR26H	Crete Island	Crete Bronze Age						J2	J	Hughey et al. 2013
CRM4	Crete Island	Crete Bronze Age						U	U	Hughey et al. 2013
CRM8	Crete Island	Crete Bronze Age						X	X	Hughey et al. 2013
CRM11	Crete Island	Crete Bronze Age						H	H	Hughey et al. 2013
CRM12	Crete Island	Crete Bronze Age						I5	I	Hughey et al. 2013
CRM121 (CRM13)	Crete Island	Crete Bronze Age						I5	I	Hughey et al. 2013
CRM122 (CRM17)	Crete Island	Crete Bronze Age						I5	I	Hughey et al. 2013
CRM19	Crete Island	Crete Bronze Age						T2	T	Hughey et al. 2013
CRM21	Crete Island	Crete Bronze Age						K	K	Hughey et al. 2013
BZH6	Central Europe	Corded Ware MN		CWC	44	Corded Ware Culture	2800-2200/2050 cal BCE	H1ca1	H	Haak et al. 2008, Brandt et al. 2013, Brotherton et al. 2013
ESP5	Central Europe	Corded Ware MN						U5a2d	U5	Haak et al. 2008, Brandt et al. 2013, Brotherton et al. 2013
ESP11	Central Europe	Corded Ware MN						U4b1a1a1	U4	Haak et al. 2008, Brandt et al. 2013, Brotherton et al. 2013
ESP14	Central Europe	Corded Ware MN						K	K	Haak et al. 2008, Brandt et al. 2013, Brotherton et al. 2013
ESP15	Central Europe	Corded Ware MN						H6a1a	H	Haak et al. 2008, Brandt et al. 2013, Brotherton et al. 2013
ESP16	Central Europe	Corded Ware MN						W6a	W	Haak et al. 2008, Brandt et al. 2013, Brotherton et al. 2013
EESP17 (ESP17)	Central Europe	Corded Ware MN						U5a1	U5	Haak et al. 2008, Brandt et al. 2013, Brotherton et al. 2013
ESP19	Central Europe	Corded Ware MN						U5a	U5	Haak et al. 2008, Brandt et al. 2013, Brotherton et al. 2013
ESP20	Central Europe	Corded Ware MN						J	J	Haak et al. 2008, Brandt et al. 2013, Brotherton et al. 2013
ESP22	Central Europe	Corded Ware MN						X	X	Haak et al. 2008, Brandt et al. 2013, Brotherton et al. 2013
ESP25	Central Europe	Corded Ware MN						J	J	Haak et al. 2008, Brandt et al. 2013, Brotherton et al. 2013
ESP26	Central Europe	Corded Ware MN						T2b2b	T	Haak et al. 2008, Brandt et al. 2013, Brotherton et al. 2013
ESP28	Central Europe	Corded Ware MN						J	J	Haak et al. 2008, Brandt et al. 2013, Brotherton et al. 2013
KARS2	Central Europe	Corded Ware MN						U4	U4	Haak et al. 2008, Brandt et al. 2013, Brotherton et al. 2013
KARS24	Central Europe	Corded Ware MN						J1c	J	Haak et al. 2008, Brandt et al. 2013, Brotherton et al. 2013
KARS26	Central Europe	Corded Ware MN						T2b4f	T	Haak et al. 2008, Brandt et al. 2013, Brotherton et al. 2013
KARS27	Central Europe	Corded Ware MN						U4a1	U4	Haak et al. 2008, Brandt et al. 2013, Brotherton et al. 2013
KARS28	Central Europe	Corded Ware MN						U2e2	U2	Haak et al. 2008, Brandt et al. 2013, Brotherton et al. 2013
KARS30	Central Europe	Corded Ware MN						T2	T	Haak et al. 2008, Brandt et al. 2013, Brotherton et al. 2013
KARS31	Central Europe	Corded Ware MN						T1a1'3	T	Haak et al. 2008, Brandt et al. 2013, Brotherton et al. 2013
KARS38	Central Europe	Corded Ware MN						U5a1b1	U5	Haak et al. 2008, Brandt et al. 2013, Brotherton et al. 2013
KARS41	Central Europe	Corded Ware MN						T1a1'3	T	Haak et al. 2008, Brandt et al. 2013, Brotherton et al. 2013
KARS46	Central Europe	Corded Ware MN						T2b4f	T	Haak et al. 2008, Brandt et al. 2013, Brotherton et al. 2013
KARS53	Central Europe	Corded Ware MN						K2a5	K	Haak et al. 2008, Brandt et al. 2013, Brotherton et al. 2013
KARS56	Central Europe	Corded Ware MN						U5b	U5	Haak et al. 2008, Brandt et al. 2013, Brotherton et al. 2013
KARS58	Central Europe	Corded Ware MN						H	H	Haak et al. 2008, Brandt et al. 2013, Brotherton et al. 2013
OBW1	Central Europe	Corded Ware MN						HV0e	HV	Haak et al. 2008, Brandt et al. 2013, Brotherton et al. 2013
OBW2	Central Europe	Corded Ware MN						H	H	Haak et al. 2008, Brandt et al. 2013, Brotherton et al. 2013
OBW3	Central Europe	Corded Ware MN						H	H	Haak et al. 2008, Brandt et al. 2013, Brotherton et al. 2013
OBW4	Central Europe	Corded Ware MN						T2c	T	Haak et al. 2008, Brandt et al. 2013, Brotherton et al. 2013
QLB23	Central Europe	Corded Ware MN						H	H	Haak et al. 2008, Brandt et al. 2013, Brotherton et al. 2013
EUL25	Central Europe	Corded Ware MN						T1a	T	Haak et al. 2008, Brandt et al. 2013, Brotherton et al. 2013
EUL26	Central Europe	Corded Ware MN						H5	H	Haak et al. 2008, Brandt et al. 2013, Brotherton et al. 2013
EUL27	Central Europe	Corded Ware MN						H2a1	H	Haak et al. 2008, Brandt et al. 2013, Brotherton et al. 2013
Eulau90-5 (EUL1)	Central Europe	Corded Ware MN						I	I	Brandt et al. 2013
Eulau93-13 (EUL3)	Central Europe	Corded Ware MN						K1a24a	K	Brandt et al. 2013
Eulau98-10 (EUL7)	Central Europe	Corded Ware MN						X2b	X	Brandt et al. 2013
Eulau98-7 (EUL6)	Central Europe	Corded Ware MN						H10e	H	Brandt et al. 2013
Eulau98-9 (EUL8)	Central Europe	Corded Ware MN						X2b	X	Brandt et al. 2013
Eulau99-1 (EUL10)	Central Europe	Corded Ware MN						K1	K	Brandt et al. 2013
Eulau99-2 (EUL11)	Central Europe	Corded Ware MN						K1	K	Brandt et al. 2013
Eulau99-3 (EUL9)	Central Europe	Corded Ware MN						U5b1	U5	Brandt et al. 2013
Eulau99-4 (EUL12)	Central Europe	Corded Ware MN						K1	K	Brandt et al. 2013
QUEXII1	Central Europe	Corded Ware MN						H4a1	H	Brandt et al. 2013
krG21	Southern Central Siberia	Kurgan IA		KIA	15	Kurgan Iron Age	800 cal BCE–100 AD	T3	T	Keyser et al. 2009
krG22	Southern Central Siberia	Kurgan IA						T3	T	Keyser et al. 2009
krG23	Southern Central Siberia	Kurgan IA						T3	T	Keyser et al. 2009
krG24	Southern Central Siberia	Kurgan IA						I	I	Keyser et al. 2009
krG25	Southern Central Siberia	Kurgan IA						G2a	G	Keyser et al. 2009
krG26	Southern Central Siberia	Kurgan IA						C	C	Keyser et al. 2009
krG27	Southern Central Siberia	Kurgan IA						H	H	Keyser et al. 2009
krG28	Southern Central Siberia	Kurgan IA						F1b	F	Keyser et al. 2009
krG29	Southern Central Siberia	Kurgan IA						H	H	Keyser et al. 2009
krG32	Southern Central Siberia	Kurgan IA						H5	H	Keyser et al. 2009
krG33	Southern Central Siberia	Kurgan IA						C	C	Keyser et al. 2009
krG34	Southern Central Siberia	Kurgan IA						HV	HV	Keyser et al. 2009
krG35	Southern Central Siberia	Kurgan IA						H	H	Keyser et al. 2009
krG36	Southern Central Siberia	Kurgan IA						N9a	N	Keyser et al. 2009
krG37	Southern Central Siberia	Kurgan IA						T1	T	Keyser et al. 2009
krG07	Southern Central Siberia	Kurgan MBA		KBA	11	Kurgan Middle Bronze Age	1800–1400 cal BCE	U4	U4	Keyser et al. 2009
krG071 (krG14)	Southern Central Siberia	Kurgan MBA						U4	U4	Keyser et al. 2009
krG08	Southern Central Siberia	Kurgan MBA						Z	Z	Keyser et al. 2009
krG09	Southern Central Siberia	Kurgan MBA						T1	T	Keyser et al. 2009
krG10	Southern Central Siberia	Kurgan MBA						U2e	U2	Keyser et al. 2009
krG11	Southern Central Siberia	Kurgan MBA						T4	T	Keyser et al. 2009
krG13	Southern Central Siberia	Kurgan MBA						H	H	Keyser et al. 2009
krG15	Southern Central Siberia	Kurgan MBA						K2b	K	Keyser et al. 2009
krG16	Southern Central Siberia	Kurgan MBA						U5a1	U5	Keyser et al. 2009
krG18	Southern Central Siberia	Kurgan MBA					1400–800 cal BCE	U5a1	U5	Keyser et al. 2009
krG19	Southern Central Siberia	Kurgan MBA						U4	U4	Keyser et al. 2009
ESP13	Central Europe	Rössen EN		RSC	11	Rossen Early Neolithic	4625-4250 cal BCE	T2e	T	Brandt et al. 2013
HAL13	Central Europe	Rössen EN						V	V	Brandt et al. 2013
OSH1	Central Europe	Rössen EN						H16a'c'd	H	Brandt et al. 2013
OSH10	Central Europe	Rössen EN						HV0	HV	Brandt et al. 2013
OSH2	Central Europe	Rössen EN						H89	H	Brandt et al. 2013
OSH3	Central Europe	Rössen EN						H1	H	Brandt et al. 2013
OSH5	Central Europe	Rössen EN						X2c	X	Brandt et al. 2013
OSH6	Central Europe	Rössen EN						K	K	Brandt et al. 2013
OSH7	Central Europe	Rössen EN						H5b	H	Brandt et al. 2013
OSH8	Central Europe	Rössen EN						T2f	T	Brandt et al. 2013
OAO1	Central Europe	Rössen EN						N1a1a	N1	Brandt et al. 2013
SALZ10	Central Europe	Schöningen EN		SCG	33	Schöningen Early Neolithic	4100-3950 cal BCE	J	J	Brandt et al. 2013, Brotherton et al. 2013
SALZ107	Central Europe	Schöningen EN						H	H	Brandt et al. 2013, Brotherton et al. 2013
SALZ11	Central Europe	Schöningen EN						J1c	J	Brandt et al. 2013, Brotherton et al. 2013
SALZ110	Central Europe	Schöningen EN						J1c	J	Brandt et al. 2013, Brotherton et al. 2013
SALZ12	Central Europe	Schöningen EN						J2b1a	J	Brandt et al. 2013, Brotherton et al. 2013
SALZ13	Central Europe	Schöningen EN						K1a	K	Brandt et al. 2013, Brotherton et al. 2013
SALZ14	Central Europe	Schöningen EN						K1a	K	Brandt et al. 2013, Brotherton et al. 2013
SALZ15	Central Europe	Schöningen EN						K1a	K	Brandt et al. 2013, Brotherton et al. 2013
SALZ18a	Central Europe	Schöningen EN						H10i	H	Brandt et al. 2013, Brotherton et al. 2013
SALZ19	Central Europe	Schöningen EN						W1c	W	Brandt et al. 2013, Brotherton et al. 2013
SALZ20	Central Europe	Schöningen EN						W1c	W	Brandt et al. 2013, Brotherton et al. 2013
SALZ21b	Central Europe	Schöningen EN						H1e7	H	Brandt et al. 2013, Brotherton et al. 2013
SALZ22	Central Europe	Schöningen EN						K1a	K	Brandt et al. 2013, Brotherton et al. 2013
SALZ24	Central Europe	Schöningen EN						HV	HV	Brandt et al. 2013, Brotherton et al. 2013
SALZ25	Central Europe	Schöningen EN						N1a1a3	N1	Brandt et al. 2013, Brotherton et al. 2013
SALZ26	Central Europe	Schöningen EN						X2b	X	Brandt et al. 2013, Brotherton et al. 2013
SALZ27	Central Europe	Schöningen EN						U5b3	U5	Brandt et al. 2013, Brotherton et al. 2013
SALZ28	Central Europe	Schöningen EN						H	H	Brandt et al. 2013, Brotherton et al. 2013
SALZ29	Central Europe	Schöningen EN						U5b2a2c	U5	Brandt et al. 2013, Brotherton et al. 2013
SALZ30	Central Europe	Schöningen EN						K	K	Brandt et al. 2013, Brotherton et al. 2013
SALZ31	Central Europe	Schöningen EN						K	K	Brandt et al. 2013, Brotherton et al. 2013
SALZ32	Central Europe	Schöningen EN						T2c	T	Brandt et al. 2013, Brotherton et al. 2013
SALZ34	Central Europe	Schöningen EN						T2f	T	Brandt et al. 2013, Brotherton et al. 2013
SALZ35	Central Europe	Schöningen EN						W1c	W	Brandt et al. 2013, Brotherton et al. 2013
SALZ38	Central Europe	Schöningen EN						H	H	Brandt et al. 2013, Brotherton et al. 2013
SALZ39	Central Europe	Schöningen EN						U8b1b	U	Brandt et al. 2013, Brotherton et al. 2013
SALZ40	Central Europe	Schöningen EN						K	K	Brandt et al. 2013, Brotherton et al. 2013
SALZ41	Central Europe	Schöningen EN						K1a	K	Brandt et al. 2013, Brotherton et al. 2013
SALZ42	Central Europe	Schöningen EN						J1c	J	Brandt et al. 2013, Brotherton et al. 2013
SALZ43	Central Europe	Schöningen EN						T2b	T	Brandt et al. 2013, Brotherton et al. 2013
SALZ44	Central Europe	Schöningen EN						T2b	T	Brandt et al. 2013, Brotherton et al. 2013
SALZ8	Central Europe	Schöningen EN						K1a	K	Brandt et al. 2013, Brotherton et al. 2013
SALZ9	Central Europe	Schöningen EN						K	K	Brandt et al. 2013, Brotherton et al. 2013
ESP24	Central Europe	Salzmünde MN		SMC	29	Salzmünde Middle Neolithic	3400-3100/3025 cal BCE	T2b	T	Brandt et al. 2013, Brotherton et al. 2013
SALZ1	Central Europe	Salzmünde MN						H5	H	Brandt et al. 2013, Brotherton et al. 2013
SALZ2	Central Europe	Salzmünde MN						V	V	Brandt et al. 2013, Brotherton et al. 2013
SALZ3	Central Europe	Salzmünde MN						U3a	U3	Brandt et al. 2013, Brotherton et al. 2013
SALZ4	Central Europe	Salzmünde MN						U3a	U3	Brandt et al. 2013, Brotherton et al. 2013
SALZ5	Central Europe	Salzmünde MN						H5	H	Brandt et al. 2013, Brotherton et al. 2013
SALZ6	Central Europe	Salzmünde MN						H5	H	Brandt et al. 2013, Brotherton et al. 2013
SALZ7	Central Europe	Salzmünde MN						H5	H	Brandt et al. 2013, Brotherton et al. 2013
SALZ48	Central Europe	Salzmünde MN						HV	HV	Brandt et al. 2013, Brotherton et al. 2013
SALZ49	Central Europe	Salzmünde MN						K1	K	Brandt et al. 2013, Brotherton et al. 2013
SALZ52	Central Europe	Salzmünde MN						J1c	J	Brandt et al. 2013, Brotherton et al. 2013
SALZ54	Central Europe	Salzmünde MN						J	J	Brandt et al. 2013, Brotherton et al. 2013
SALZ57a	Central Europe	Salzmünde MN						H3	H	Brandt et al. 2013, Brotherton et al. 2013
SALZ60	Central Europe	Salzmünde MN						U3a	U3	Brandt et al. 2013, Brotherton et al. 2013
SALZ61	Central Europe	Salzmünde MN						X2b	X	Brandt et al. 2013, Brotherton et al. 2013
SALZ63	Central Europe	Salzmünde MN						T2b	T	Brandt et al. 2013, Brotherton et al. 2013
SALZ66	Central Europe	Salzmünde MN						H	H	Brandt et al. 2013, Brotherton et al. 2013
SALZ67	Central Europe	Salzmünde MN						N1a1a3	N1	Brandt et al. 2013, Brotherton et al. 2013
SALZ70	Central Europe	Salzmünde MN						K1a	K	Brandt et al. 2013, Brotherton et al. 2013
SALZ74	Central Europe	Salzmünde MN						J1c	J	Brandt et al. 2013, Brotherton et al. 2013
SALZ77a	Central Europe	Salzmünde MN						H3	H	Brandt et al. 2013, Brotherton et al. 2013
SALZ78	Central Europe	Salzmünde MN						J2b1a	J	Brandt et al. 2013, Brotherton et al. 2013
SALZ82	Central Europe	Salzmünde MN						K1a4a1a2	K	Brandt et al. 2013, Brotherton et al. 2013
SALZ84	Central Europe	Salzmünde MN						J1c	J	Brandt et al. 2013, Brotherton et al. 2013
SALZ88	Central Europe	Salzmünde MN						J1c	J	Brandt et al. 2013, Brotherton et al. 2013
SALZ89	Central Europe	Salzmünde MN						U5b	U5	Brandt et al. 2013, Brotherton et al. 2013
SALZ90	Central Europe	Salzmünde MN						N1a1a3	N1	Brandt et al. 2013, Brotherton et al. 2013
SALZ116	Central Europe	Salzmünde MN						H	H	Brandt et al. 2013, Brotherton et al. 2013
SALZ118	Central Europe	Salzmünde MN						H5	H	Brandt et al. 2013, Brotherton et al. 2013
Ave01	Northeastern Spain	Spain Epicardial/Cardial (EN)		SPE	20	Spain Cardial	5000 cal BCE	K1a	K	Lacan et al. 2011b
Ave02	Northeastern Spain	Spain Epicardial/Cardial (EN)						K1a	K	Lacan et al. 2011b
Ave03	Northeastern Spain	Spain Epicardial/Cardial (EN)						H3	H	Lacan et al. 2011b
Ave04	Northeastern Spain	Spain Epicardial/Cardial (EN)						T2b	T	Lacan et al. 2011b
Ave05	Northeastern Spain	Spain Epicardial/Cardial (EN)						T2b	T	Lacan et al. 2011b
Ave06	Northeastern Spain	Spain Epicardial/Cardial (EN)						K1a	K	Lacan et al. 2011b
Ave07	Northeastern Spain	Spain Epicardial/Cardial (EN)						U5	U5	Lacan et al. 2011b
CSA0511	Northeastern Spain	Spain Epicardial/Cardial (EN)					5475–5305 cal. cal BCE	N	N	Gamba et al. 2012
CSA09	Northeastern Spain	Spain Epicardial/Cardial (EN)						N	N	Gamba et al. 2012
CSA152223	Northeastern Spain	Spain Epicardial/Cardial (EN)						K	K	Gamba et al. 2012
CSA16	Northeastern Spain	Spain Epicardial/Cardial (EN)						H	H	Gamba et al. 2012
CSA24	Northeastern Spain	Spain Epicardial/Cardial (EN)						U5	U5	Gamba et al. 2012
CSA26	Northeastern Spain	Spain Epicardial/Cardial (EN)						X1	X	Gamba et al. 2012
CSA29	Northeastern Spain	Spain Epicardial/Cardial (EN)						N	N	Gamba et al. 2012
1CH0102	Northeastern Spain	Spain Epicardial/Cardial (EN)					5329–4999 cal. cal BCE	K	K	Gamba et al. 2012
2CH0102	Northeastern Spain	Spain Epicardial/Cardial (EN)						H	H	Gamba et al. 2012
3CH01	Northeastern Spain	Spain Epicardial/Cardial (EN)						H	H	Gamba et al. 2012
6SP0102	Northeastern Spain	Spain Epicardial/Cardial (EN)					4250–3700 cal. cal BCE	K	K	Gamba et al. 2012
26SP0102	Northeastern Spain	Spain Epicardial/Cardial (EN)						H20	H	Gamba et al. 2012
27SP0102	Northeastern Spain	Spain Epicardial/Cardial (EN)						N	N	Gamba et al. 2012
Lac137	Southern France (west Europe)	Spain Treilles (EN)		SPT	29	Spain Treilles	~3000 cal BCE	U5	U5	Lacan et al. 2011a
Lac139	Southern France (west Europe)	Spain Treilles (EN)						J1	J	Lacan et al. 2011a
Lac195	Southern France (west Europe)	Spain Treilles (EN)						U5	U5	Lacan et al. 2011a
Lac209	Southern France (west Europe)	Spain Treilles (EN)						J1	J	Lacan et al. 2011a
Lac570	Southern France (west Europe)	Spain Treilles (EN)						X2	X	Lacan et al. 2011a
Lac571	Southern France (west Europe)	Spain Treilles (EN)						U	U	Lacan et al. 2011a
Lac573	Southern France (west Europe)	Spain Treilles (EN)						HV0	HV	Lacan et al. 2011a
Lac575	Southern France (west Europe)	Spain Treilles (EN)						U5	U5	Lacan et al. 2011a
Lac577	Southern France (west Europe)	Spain Treilles (EN)						H3	HV	Lacan et al. 2011a
Lac579	Southern France (west Europe)	Spain Treilles (EN)						U5	U5	Lacan et al. 2011a
Lac581	Southern France (west Europe)	Spain Treilles (EN)						H3	HV	Lacan et al. 2011a
Lac583	Southern France (west Europe)	Spain Treilles (EN)						J1	J	Lacan et al. 2011a
Lac584	Southern France (west Europe)	Spain Treilles (EN)						T2b	T	Lacan et al. 2011a
Lac587	Southern France (west Europe)	Spain Treilles (EN)						J1	J	Lacan et al. 2011a
Lac588	Southern France (west Europe)	Spain Treilles (EN)						T2b	T	Lacan et al. 2011a
Lac592	Southern France (west Europe)	Spain Treilles (EN)						X2	X	Lacan et al. 2011a
Lac596	Southern France (west Europe)	Spain Treilles (EN)						H1	H	Lacan et al. 2011a
Lac593	Southern France (west Europe)	Spain Treilles (EN)						H1	H	Lacan et al. 2011a
Lac600	Southern France (west Europe)	Spain Treilles (EN)						H3	H	Lacan et al. 2011a
Lac603	Southern France (west Europe)	Spain Treilles (EN)						H1	H	Lacan et al. 2011a
Lac604	Southern France (west Europe)	Spain Treilles (EN)						K1a	K	Lacan et al. 2011a
Lac609	Southern France (west Europe)	Spain Treilles (EN)						HV	H	Lacan et al. 2011a
Lac611	Southern France (west Europe)	Spain Treilles (EN)						U5b1c	U5	Lacan et al. 2011a
Lac612	Southern France (west Europe)	Spain Treilles (EN)						J1	J	Lacan et al. 2011a
Lac614	Southern France (west Europe)	Spain Treilles (EN)						K1a	K	Lacan et al. 2011a
Lac615	Southern France (west Europe)	Spain Treilles (EN)						X2	X	Lacan et al. 2011a
Lac616	Southern France (west Europe)	Spain Treilles (EN)						J1	J	Lacan et al. 2011a
Lac636	Southern France (west Europe)	Spain Treilles (EN)						X2	X	Lacan et al. 2011a
Lac637	Southern France (west Europe)	Spain Treilles (EN)						V	V	Lacan et al. 2011a
FLO1	Germany	Flomborn		LBK	103	Germany LBK/Early Neolithic	5500-4775 cal BCE	N1a1a	N1	Haak et al. 2005, Brandt et al. 2013, Brotherton et al. 2013
FLO2	Germany	Flomborn						H	H	Haak et al. 2005
FLO3	Germany	Flomborn						HV	HV	Haak et al. 2005, Brandt et al. 2013, Brotherton et al. 2013
FLO4	Germany	Flomborn						T	T	Haak et al. 2005
FLO5	Germany	Flomborn						K	K	Haak et al. 2005
FLO6	Germany	Flomborn						K	K	Haak et al. 2005
EIL1	Germany	Eilsleben						H	H	Haak et al. 2005
DEB1	Germany	Derenburg-Meerenstieg II						N1a1	N1	Brandt et al 2013
DEB2	Germany	Derenburg-Meerenstieg II						K	K	Brandt et al 2013
DEB3	Germany	Derenburg-Meerenstieg II						N1a1a	N1	Brandt et al 2013
DEB4	Germany	Derenburg-Meerenstieg II						HV	HV	Haak et al. 2005
DEB5	Germany	Derenburg-Meerenstieg II						HV	HV	Haak et al. 2005
DEB9	Germany	Derenburg-Meerenstieg II						H88	H	Brandt et al 2013
DEB10	Germany	Derenburg-Meerenstieg II						K1a	K	Brandt et al 2013
DEB12I	Germany	Derenburg-Meerenstieg II						V	V	Brandt et al 2013
DEB15	Germany	Derenburg-Meerenstieg II						T2b	T	Brandt et al 2013
DEB20	Germany	Derenburg-Meerenstieg II						HV	HV	Brandt et al 2013
DEB21	Germany	Derenburg-Meerenstieg II						H1j	H	Brandt et al 2013
DEB22	Germany	Derenburg-Meerenstieg II						N1a1a3	N1	Brandt et al 2013
DEB23	Germany	Derenburg-Meerenstieg II						W	W	Brandt et al 2013
DEB26	Germany	Derenburg-Meerenstieg II						J	J	Brandt et al 2013
DEB30	Germany	Derenburg-Meerenstieg II						J	J	Brandt et al 2013
DEB33	Germany	Derenburg-Meerenstieg II						T2b23a	T	Brandt et al 2013
DEB34II	Germany	Derenburg-Meerenstieg II						W	W	Brandt et al 2013
DEB35	Germany	Derenburg-Meerenstieg II						T2f	T	Brandt et al 2013
DEB36	Germany	Derenburg-Meerenstieg II						U5a1	U5	Brandt et al 2013
DEB37I	Germany	Derenburg-Meerenstieg II						J	J	Brandt et al 2013
DEB38	Germany	Derenburg-Meerenstieg II						K1a	K	Brandt et al 2013
DEB39	Germany	Derenburg-Meerenstieg II						T2b	T	Brandt et al 2013
HAL1	Germany	Halberstadt-Sonntagsfeld						HV	HV	Brandt et al 2013
HAL2	Germany	Halberstadt-Sonntagsfeld						N1a1a	N1	Brandt et al 2013
HAL3	Germany	Halberstadt-Sonntagsfeld						T2b	T	Brandt et al 2013
HAL4	Germany	Halberstadt-Sonntagsfeld						N1a1a	N1	Brandt et al 2013
HAL5	Germany	Halberstadt-Sonntagsfeld						T2c	T	Brandt et al 2013
HAL7	Germany	Halberstadt-Sonntagsfeld						N1a1	N1	Brandt et al 2013
HAL9	Germany	Halberstadt-Sonntagsfeld						K1a	K	Brandt et al 2013
HAL11	Germany	Halberstadt-Sonntagsfeld						H	H	Brandt et al 2013
HAL12	Germany	Halberstadt-Sonntagsfeld						K	K	Brandt et al 2013
HAL14	Germany	Halberstadt-Sonntagsfeld						T2b	T	Brandt et al 2013
HAL15	Germany	Halberstadt-Sonntagsfeld						N1a1a3	N1	Brandt et al 2013
HAL16	Germany	Halberstadt-Sonntagsfeld						V	V	Brandt et al 2013
HAL17	Germany	Halberstadt-Sonntagsfeld						HV	HV	Brandt et al 2013
HAL18	Germany	Halberstadt-Sonntagsfeld						K	K	Brandt et al 2013
HAL19	Germany	Halberstadt-Sonntagsfeld						K1a	K	Brandt et al 2013
HAL20	Germany	Halberstadt-Sonntagsfeld						K1a	K	Brandt et al 2013
HAL21	Germany	Halberstadt-Sonntagsfeld						T2b	T	Brandt et al 2013
HAL22	Germany	Halberstadt-Sonntagsfeld						T2b	T	Brandt et al 2013
HAL24	Germany	Halberstadt-Sonntagsfeld						X	X	Brandt et al 2013
HAL25	Germany	Halberstadt-Sonntagsfeld						K1a	K	Brandt et al 2013
HAL27	Germany	Halberstadt-Sonntagsfeld						N1a1a3	N1	Brandt et al 2013
HAL30	Germany	Halberstadt-Sonntagsfeld						T2b	T	Brandt et al 2013
HAL31	Germany	Halberstadt-Sonntagsfeld						K	K	Brandt et al 2013
HAL32	Germany	Halberstadt-Sonntagsfeld						H26	H	Brandt et al 2013
HAL34	Germany	Halberstadt-Sonntagsfeld						N1a1	N1	Brandt et al 2013
HAL35	Germany	Halberstadt-Sonntagsfeld						J	J	Brandt et al 2013
HAL36	Germany	Halberstadt-Sonntagsfeld						H23	H	Brandt et al 2013
HAL37	Germany	Halberstadt-Sonntagsfeld						W1	W	Brandt et al 2013
HAL38	Germany	Halberstadt-Sonntagsfeld						HV	HV	Brandt et al 2013
HAL39	Germany	Halberstadt-Sonntagsfeld						H1e	H	Brandt et al 2013
HAL40	Germany	Halberstadt-Sonntagsfeld						T2b	T	Brandt et al 2013
KARS1	Germany	Karsdorf						J	J	Brandt et al 2013
KARS3	Germany	Karsdorf						J1c2	J	Brandt et al 2013
KARS4	Germany	Karsdorf						U5a	U5	Brandt et al 2013
KARS6a	Germany	Karsdorf						H1bz	H	Brandt et al 2013
KARS7	Germany	Karsdorf						K1a	K	Brandt et al 2013
KARS8	Germany	Karsdorf						K1b1a	K	Brandt et al 2013
KARS9	Germany	Karsdorf						T2f	T	Brandt et al 2013
KARS10	Germany	Karsdorf						K	K	Brandt et al 2013
KARS11b	Germany	Karsdorf						H	H	Brandt et al 2013
KARS13	Germany	Karsdorf						T2e	T	Brandt et al 2013
KARS14	Germany	Karsdorf						J1c	J	Brandt et al 2013
KARS15	Germany	Karsdorf						T2b	T	Brandt et al 2013
KARS16a	Germany	Karsdorf						H46b	H	Brandt et al 2013
KARS17	Germany	Karsdorf						HV	HV	Brandt et al 2013
KARS18	Germany	Karsdorf						H	H	Brandt et al 2013
KARS19	Germany	Karsdorf						U5b	U5	Brandt et al 2013
KARS20	Germany	Karsdorf						H	H	Brandt et al 2013
KARS29	Germany	Karsdorf						H	H	Brandt et al 2013
KARS40	Germany	Karsdorf						N1a1a3	N1	Brandt et al 2013
KARS54	Germany	Karsdorf						K1a	K	Brandt et al 2013
KARS55	Germany	Karsdorf						K2a5	K	Brandt et al 2013
KARS57	Germany	Karsdorf						J1c	J	Brandt et al 2013
KARS59	Germany	Karsdorf						H	H	Brandt et al 2013
NAU1	Germany	Naumburg						T2b	T	Brandt et al 2013
NAU2	Germany	Naumburg						J	J	Brandt et al 2013
NAU3	Germany	Naumburg						K1a	K	Brandt et al 2013
NAU5	Germany	Naumburg						T2c	T	Brandt et al 2013
UWS2	Germany	Oberwiederstedt 1, Unterwiederstedt						K	K	Brandt et al 2013
UWS3	Germany	Oberwiederstedt 1, Unterwiederstedt						K	K	Brandt et al 2013
UWS4	Germany	Oberwiederstedt 1, Unterwiederstedt						J	J	Brandt et al 2013
UWS5	Germany	Oberwiederstedt 1, Unterwiederstedt						N1a1a3	N1	Brandt et al 2013
UWS6	Germany	Oberwiederstedt 1, Unterwiederstedt						N1a1a3	N1	Brandt et al 2013
UWS7	Germany	Oberwiederstedt 1, Unterwiederstedt						T2b23a	T	Brandt et al 2013
UWS8b	Germany	Oberwiederstedt 1, Unterwiederstedt						J	J	Brandt et al 2013
UWS11	Germany	Oberwiederstedt 1, Unterwiederstedt						T2f	T	Brandt et al 2013
SCHWE1	Germany	Schwetzingen						T	T	Haak et al. 2005
SCHWE2	Germany	Schwetzingen						T	T	Haak et al. 2005
SCHWE4	Germany	Schwetzingen						H	H	Haak et al. 2005
SCHWE5	Germany	Schwetzingen						T	T	Haak et al. 2005
SEE1	Germany	Seehausen						J*	J	Haak et al. 2005
UNS2	Germany	Unterwiederstedt						K	K	Haak et al. 2005
VAI3	Germany	Vaihingen an der Enz						U3	U3	Haak et al. 2005
ASP2	Germany	Asparn Schletz						H	H	Haak et al. 2005
ALB3	Germany	Alberstedt		UNE	94	Germany Unetice/Early Bronze Age	2200-1550 cal BCE	HV	HV	Brandt et al 2013
BZH1	Germany	Benzingerode-Heimburg						H11a	H	Brandt et al 2013
BZH10	Germany	Benzingerode-Heimburg						X	X	Brandt et al 2013
BZH13	Germany	Benzingerode-Heimburg						T2b	T	Brandt et al 2013
BZH14	Germany	Benzingerode-Heimburg						H82a	H	Brandt et al 2013
BZH17	Germany	Benzingerode-Heimburg						U5a1	U5	Brandt et al 2013
BZH18	Germany	Benzingerode-Heimburg						I3a	I	Brandt et al 2013
BZH3	Germany	Benzingerode-Heimburg						X	X	Brandt et al 2013
BZH8	Germany	Benzingerode-Heimburg						H2a1a3	H	Brandt et al 2013
BZH9	Germany	Benzingerode-Heimburg						K	K	Brandt et al 2013
ESP2	Germany	Esperstedt						I3a	I	Haak et al. 2015
ESP3	Germany	Esperstedt						U5a1	U5	Haak et al. 2015
ESP4	Germany	Esperstedt						W3a1	W	Haak et al. 2015
ESP9	Germany	Esperstedt						U5b1a'b	U5	Brandt et al 2013
ESP12	Germany	Esperstedt						X	X	Brandt et al 2013
ESP23	Germany	Esperstedt						U5a2a	U5	Brandt et al 2013
ESP27	Germany	Esperstedt						T2c	T	Brandt et al 2013
ESP29	Germany	Esperstedt						I3a	I	Haak et al. 2015
ESP31	Germany	Esperstedt						X	X	Brandt et al 2013
EUL28	Germany	Eulau						J1b1a1	J	Brandt et al 2013
EUL35	Germany	Eulau						H	H	Brandt et al 2013
EUL36	Germany	Eulau						H	H	Brandt et al 2013
EUL37	Germany	Eulau						H	H	Brandt et al 2013
EUL40	Germany	Eulau						V	V	Brandt et al 2013
EUL41a	Germany	Eulau						H4a1a1a2	H	Brandt et al 2013
EUL42	Germany	Eulau						K	K	Brandt et al 2013
EUL47	Germany	Eulau						K2	K	Brandt et al 2013
EUL48	Germany	Eulau						K1a	K	Brandt et al 2013
EUL49	Germany	Eulau						T2b	T	Brandt et al 2013
EUL50	Germany	Eulau						W	W	Brandt et al 2013
EUL51	Germany	Eulau						U2e1f	U2	Brandt et al 2013
EUL53	Germany	Eulau						I1a1	I	Brandt et al 2013
EUL57A	Germany	Eulau						U5	U5	Brandt et al 2013
EUL57b	Germany	Eulau						H3+T152C!	H	Brandt et al 2013
EUL59	Germany	Eulau						HV6	HV	Brandt et al 2013
EUL60	Germany	Eulau						I1a1	I	Brandt et al 2013
EUL61	Germany	Eulau						I1a1	I	Brandt et al 2013
EUL62	Germany	Eulau						I1a1	I	Brandt et al 2013
KARS23	Germany	Karsdorf						H	H	Brandt et al 2013
KARS33	Germany	Karsdorf						U5a	U5	Brandt et al 2013
KARS35	Germany	Karsdorf						T2	T	Brandt et al 2013
KARS36	Germany	Karsdorf						U5b2b3a1a	U5	Brandt et al 2013
KARS37	Germany	Karsdorf						K1a24a	K	Brandt et al 2013
KARS39	Germany	Karsdorf						H	H	Brandt et al 2013
KARS42	Germany	Karsdorf						I	I	Brandt et al 2013
KARS44	Germany	Karsdorf						H	H	Brandt et al 2013
KARS48	Germany	Karsdorf						U5a1	U5	Brandt et al 2013
KARS49	Germany	Karsdorf						H5	H	Brandt et al 2013
KARS12	Germany	Karsdorf						H	H	Brandt et al 2013
KARS50	Germany	Karsdorf						U5a1	U5	Brandt et al 2013
LEA2	Germany	Leau 2						V	V	Brandt et al 2013
LEA3	Germany	Leau 2						V	V	Brandt et al 2013
LEA4	Germany	Leau 2						H6a1b3	H	Brandt et al 2013
PLOETZ1	Germany	Plötzkau 3						J2b1a	J	Brandt et al 2013
PLOETZ2	Germany	Plötzkau 3						H	H	Brandt et al 2013
PLOETZ3	Germany	Plötzkau 3						H	H	Brandt et al 2013
PLOETZ4	Germany	Plötzkau 3						U5a	U5	Brandt et al 2013
PLOETZ5	Germany	Plötzkau 3						U5a	U5	Brandt et al 2013
PLOETZ6	Germany	Plötzkau 3						I1a1	I	Brandt et al 2013
PLOETZ7	Germany	Plötzkau 3						I1a1	I	Brandt et al 2013
PLOETZ8	Germany	Plötzkau 3						U5a	U5	Brandt et al 2013
QLB29	Germany	Quedlinburg VII 2						U8a1a	U	Brandt et al 2013
QLB30	Germany	Quedlinburg VII 2						K	K	Brandt et al 2013
QLB31	Germany	Quedlinburg VII 2						T1a	T	Brandt et al 2013
QLB32	Germany	Quedlinburg VII 2						R	R	Brandt et al 2013
QLB33	Germany	Quedlinburg VII 2						X	X	Brandt et al 2013
QLB34	Germany	Quedlinburg VII 2						U2e1f	U2	Brandt et al 2013
QLB35	Germany	Quedlinburg VII 2						H5	H	Brandt et al 2013
QLB36	Germany	Quedlinburg VII 2						J1c3f	J	Brandt et al 2013
QLB37	Germany	Quedlinburg VII 2						U2e2	U2	Brandt et al 2013
QLB39	Germany	Quedlinburg VII 2						W3a1	W	Brandt et al 2013
QLB40	Germany	Quedlinburg VII 2						J	J	Brandt et al 2013
QLB41	Germany	Quedlinburg VII 2						W3a1	W	Brandt et al 2013
QLB42	Germany	Quedlinburg VII 2						J	J	Brandt et al 2013
QLB43	Germany	Quedlinburg VII 2						H5	H	Brandt et al 2013
QUEVIII1	Germany	Quedlinburg XII						U5a	U5	Brandt et al 2013
QUEVIII2	Germany	Quedlinburg VIII						U2e2	U2	Brandt et al 2013
QUEVIII3	Germany	Quedlinburg VIII						T1a	T	Brandt et al 2013
QUEVIII4	Germany	Quedlinburg VIII						H7h	H	Brandt et al 2013
QUEVIII5	Germany	Quedlinburg VIII						U5a1	U5	Brandt et al 2013
QUEVIII6	Germany	Quedlinburg VIII						U	U	Haak et al. 2015
QUEXII7	Germany	Quedlinburg XII						U5a1	U5	Brandt et al 2013
QUEXIV1	Germany	Quedlinburg XIV						T2	T	Brandt et al 2013
ROEC10	Germany	Röcken 2						U2e2	U2	Brandt et al 2013
ROEC11	Germany	Röcken 2						K1a	K	Brandt et al 2013
ROEC2	Germany	Röcken 2						U8b1a1	U	Brandt et al 2013
ROEC3	Germany	Röcken 2						U8b1a1	U	Brandt et al 2013
ROEC4	Germany	Röcken 2						U2e1	U2	Brandt et al 2013
ROEC5	Germany	Röcken 2						U4	U4	Brandt et al 2013
ROEC7	Germany	Röcken 2						H	H	Brandt et al 2013
ROEC8	Germany	Röcken 2						J1c2e	J	Brandt et al 2013
ROEC9	Germany	Röcken 2						I	I	Brandt et al 2013
ESP6	Germany	Esperstedt						I1	I	Brandt et al 2013
ESP18	Germany	Esperstedt						T2b	T	Brandt et al. 2013

## Sheet: Table S13
Available as full MT DNA sequences
ID	GenBankID	Population	Group/Region	Abbreviation in PCA plot	Number (N)	FullMT / Haplogroup	Final decision (Subtype)	Macro-haplogroup	Reference
Chukchi_1	EF153803	Chukchi	Northeastern Asia	CHUK	21	Full MT	A2a	A	Derenko et al. 2007
Chukchi_2	EF153804	Chukchi	Northeastern Asia			Full MT	D2b	D	Derenko et al. 2007
Chukchi_3	EF153805	Chukchi	Northeastern Asia			Full MT	G1b	G	Derenko et al. 2007
Chukchi_5	EF153806	Chukchi	Northeastern Asia			Full MT	A2b	A	Derenko et al. 2007
Chukchi_6	EF153807	Chukchi	Northeastern Asia			Full MT	A2b	A	Derenko et al. 2007
Chukchi_9	EF153808	Chukchi	Northeastern Asia			Full MT	A2a	A	Derenko et al. 2007
Chukchi_11	EF153809	Chukchi	Northeastern Asia			Full MT	A2b	A	Derenko et al. 2007
Chukchi120	EU095533	Chukchi	Northeastern Asia			Full MT	A2b	A	Tamm et al. 2007
Chukchi170	EU095534	Chukchi	Northeastern Asia			Full MT	D2a2	D	Tamm et al. 2007
AF346971	AF346971	Chukchi	Northeastern Asia			Full MT	A2b1	A	Ingman et al. 2000
Chuk108	EU482333	Chukchi	Northeastern Asia			Full MT	C4b2a	C	Volodko et al. 2008
Chuk22	EU482338	Chukchi	Northeastern Asia			Full MT	A2a2	A	Volodko et al. 2008
Chuk30	EU482339	Chukchi	Northeastern Asia			Full MT	D2a2	D	Volodko et al. 2008
Chuk36	EU482340	Chukchi	Northeastern Asia			Full MT	D2a2	D	Volodko et al. 2008
ChuK40	EU482341	Chukchi	Northeastern Asia			Full MT	A2b	A	Volodko et al. 2008
Chuk101	EU482342	Chukchi	Northeastern Asia			Full MT	A2a	A	Volodko et al. 2008
Chuk102	EU482343	Chukchi	Northeastern Asia			Full MT	A2a	A	Volodko et al. 2008
Chuk103	EU482344	Chukchi	Northeastern Asia			Full MT	A2a3	A	Volodko et al. 2008
Chuk104	EU482345	Chukchi	Northeastern Asia			Full MT	A2b1	A	Volodko et al. 2008
Chuk105	EU482346	Chukchi	Northeastern Asia			Full MT	A2b1	A	Volodko et al. 2008
Chuk106	EU482347	Chukchi	Northeastern Asia			Full MT	A2b1	A	Volodko et al. 2008
Eskimo2	EU095539	Eskimo	Northeastern Asia	ESK	19	Full MT	D2a2	D	Tamm et al. 2007
Eskimo29	EU095540	Eskimo	Northeastern Asia			Full MT	A2a2	A	Tamm et al. 2007
Esk1	EU482349	Eskimo	Northeastern Asia			Full MT	A2a2	A	Volodko et al. 2008
Esk3	EU482350	Eskimo	Northeastern Asia			Full MT	A2b1	A	Volodko et al. 2008
Esk5	EU482351	Eskimo	Northeastern Asia			Full MT	A2a	A	Volodko et al. 2008
Esk13	EU482352	Eskimo	Northeastern Asia			Full MT	A2a2	A	Volodko et al. 2008
Esk14	EU482353	Eskimo	Northeastern Asia			Full MT	A2b1	A	Volodko et al. 2008
Esk17	EU482354	Eskimo	Northeastern Asia			Full MT	D4b1a2a1	D	Volodko et al. 2008
Esk19	EU482355	Eskimo	Northeastern Asia			Full MT	A2a3	A	Volodko et al. 2008
Esk33	EU482356	Eskimo	Northeastern Asia			Full MT	D4b1a2a1	D	Volodko et al. 2008
Esk43	EU482357	Eskimo	Northeastern Asia			Full MT	D2a2	D	Volodko et al. 2008
Esk45	EU482358	Eskimo	Northeastern Asia			Full MT	A2b1	A	Volodko et al. 2008
Eskimo X	EU660551	Eskimo	Northeastern Asia			Full MT	D2a2	D	Derbeneva et al. 2002
Eskimo XI	EU660552	Eskimo	Northeastern Asia			Full MT	D2a2	D	Derbeneva et al. 2002
Eskimo XII-1	EU660553	Eskimo	Northeastern Asia			Full MT	D2a1b	D	Derbeneva et al. 2002
Eskimo XII-3	EU660554	Eskimo	Northeastern Asia			Full MT	D2a1b	D	Derbeneva et al. 2002
Eskimo XII-2	EU660555	Eskimo	Northeastern Asia			Full MT	D2a1b	D	Derbeneva et al. 2002
Eskimo XIII	EU660556	Eskimo	Northeastern Asia			Full MT	D2a1b	D	Derbeneva et al. 2002
Eskimo XIV	EU660557	Eskimo	Northeastern Asia			Full MT	D2a1b	D	Derbeneva et al. 2002
Evenk2	EU095541	Evenk	Central Siberia	EVK	8	Full MT	D2b1a	D	Tamm et al. 2007
Evenk34	EU095542	Evenk	Central Siberia			Full MT	D2b2	D	Tamm et al. 2007
Evenk_42	EF397560	Evenk	Central Siberia			Full MT	A4b	A	Derenko et al. 2007
Even23	EF153802	Evenk	Central Siberia			Full MT	G1b	G	Derenko et al. 2007
AF346979	AF346979	Evenk	Central Siberia			Full MT	C4b3a	C	Ingman et al. 2000
As6C	AY195753	Evenk	Central Siberia			Full MT	C4a1a3a1	C	Mishmar et al. 2003
EvenkiC2a	AY519485	Evenk	Central Siberia			Full MT	C4a2a1b	C	Starikovskaya et al. 2005
EvenkLHON	EU482373	Evenk	Central Siberia			Full MT	D5a2a2	D	Volodko et al. 2008
NganasanC2b	AY519490	Nganasan	Western Siberia	NGN	11	Full MT	C4b8a	C	Starikovskaya et al. 2005
NganasanD4	AY519491	Nganasan	Western Siberia			Full MT	D4o2a	D	Starikovskaya et al. 2005
NganasanM10320HgC	AY615359	Nganasan	Western Siberia			Full MT	C5b1a	C	Starikovskaya et al. 2005
NgnA60	EU482368	Nganasan	Western Siberia			Full MT	C4b1	C	Volodko et al. 2008
NgnA70	EU482369	Nganasan	Western Siberia			Full MT	D4j4	D	Volodko et al. 2008
NgnV18	EU482370	Nganasan	Western Siberia			Full MT	C4b8a	C	Volodko et al. 2008
NgnV20	EU482371	Nganasan	Western Siberia			Full MT	C4a1a3a1	C	Volodko et al. 2008
NgnV21	EU482372	Nganasan	Western Siberia			Full MT	D3	D	Volodko et al. 2008
NgnA66	FJ230891	Nganasan	Western Siberia			Full MT	U4d2	U4	Volodko et al. 2008
NgnA68	FJ493513	Nganasan	Western Siberia			Full MT	Z1a1b	Z	Sukernik et al, 2008
NgnA55	EU660537	Nganasan	Western Siberia			Full MT	D3	D	Derbeneva et al, 2002
Tuba27	EU482321	Tubalar	Far East	TUB	15	Full MT	C5c	C	Volodko et al. 2008
Tub10	EU482335	Tubalar	Far East			Full MT	D5c1a	D	Volodko et al. 2008
Tub26	EU482336	Tubalar	Far East			Full MT	D5c1a	D	Volodko et al. 2008
Tub3	EU482374	Tubalar	Far East			Full MT	A	A	Volodko et al. 2008
Tub7	EU482375	Tubalar	Far East			Full MT	C4b6	C	Volodko et al. 2008
Tub8	EU482376	Tubalar	Far East			Full MT	D4b1a2a1	D	Volodko et al. 2008
Tub18	EU482377	Tubalar	Far East			Full MT	D4j7	D	Volodko et al. 2008
Tub19	EU482378	Tubalar	Far East			Full MT	D5a2a+16092	D	Volodko et al. 2008
Tub27	EU482379	Tubalar	Far East			Full MT	D4j10	D	Volodko et al. 2008
Tub28	EU482380	Tubalar	Far East			Full MT	C4a1a3b	C	Volodko et al. 2008
Tub32	EU482381	Tubalar	Far East			Full MT	D4j10	D	Volodko et al. 2008
Tub35	EU482382	Tubalar	Far East			Full MT	D4j10	D	Volodko et al. 2008
Tuba3	EU482383	Tubalar	Far East			Full MT	D4o1	D	Volodko et al. 2008
Tuba3-1	EU482384	Tubalar	Far East			Full MT	D4m2a	D	Volodko et al. 2008
TubalarB1	AY519494	Tubalar	Far East			Full MT	B4b1a	B	Starikovskaya et al. 2005
Yakut_44	EF153831	Yakut	Central Siberia	YAKT	5	Full MT	D2a	D	Derenko et al. 2007
ny23	KC985164	Yakut	Central Siberia			Full MT	R1b	R	Fedorova et al. 2013
ny38	KC985165	Yakut	Central Siberia			Full MT	R1b	R	Fedorova et al. 2013
ny119	KC985166	Yakut	Central Siberia			Full MT	Z3+709	Z	Fedorova et al. 2013
ny135	KC985167	Yakut	Central Siberia			Full MT	Z3a1	Z	Fedorova et al. 2013
					1140

## Sheet: Table S14
HVRI-based Results - Fst														HVRI-based Results - Fst P values
North Asian ancient individuals from East Siberia grouped into a single population														North Asian ancient individuals from East Siberia grouped into a single population
	SIB	CHUK	ESK	EVK	NGN	TUB	YAKT								SIB	CHUK	ESK	EVK	NGN	TUB	YAKT
SIB	0.00000	0.33125	0.34209	0.04348	0.00521	0.00542	0.20423							SIB	*
CHUK	0.33125	0.00000	0.04770	0.38771	0.45422	0.25892	0.61579							CHUK	0.00000+-0.0000	*
ESK	0.34209	0.04770	0.00000	0.31955	0.46225	0.22720	0.55877							ESK	0.00000+-0.0000	0.09959+-0.0033	*
EVK	0.04348	0.38771	0.31955	0.00000	0.03576	0.01305	0.09951							EVK	0.11326+-0.0036	0.00030+-0.0002	0.00040+-0.0002	*
NGN	0.00521	0.45422	0.46225	0.03576	0.00000	0.01503	0.13837							NGN	0.32225+-0.0048	0.00030+-0.0002	0.00000+-0.0000	0.17563+-0.0036	*
TUB	0.00542	0.25892	0.22720	0.01305	0.01503	0.00000	0.12965							TUB	0.30829+-0.0046	0.00030+-0.0002	0.00010+-0.0001	0.28710+-0.0045	0.23216+-0.0044	*
YAKT	0.20423	0.61579	0.55877	0.09951	0.13837	0.12965	0.00000							YAKT	0.01010+-0.0010	0.00059+-0.0002	0.00000+-0.0000	0.12306+-0.0033	0.05841+-0.0023	0.02218+-0.0014	*
North Asian ancient individuals from East Siberia grouped into a three regional populations														North Asian ancient individuals from East Siberia grouped into a three regional populations
	TRAB	CISB	YAK	CHUK	ESK	EVK	NGN	TUB	YAKT						TRAB	CISB	YAK	CHUK	ESK	EVK	NGN	TUB	YAKT
TRAB	0.00000	0.00965	0.03319	0.26551	0.25000	0	0	0	0.18571					TRAB	*
CISB	0.00965	0.00000	0.05844	0.35533	0.35704	0.05428	0.03997	0.01312	0.17131					CISB	0.35492+-0.0051	*
YAK	0.03319	0.05844	0.00000	0.45527	0.54591	0.05055	0	0.05394	0.25953					YAK	0.24047+-0.0045	0.10078+-0.0031	*
CHUK	0.26551	0.35533	0.45527	0.00000	0.04770	0.38771	0.45422	0.25892	0.61579					CHUK	0.00614+-0.0007	0.00000+-0.0000	0.00010+-0.0001	*
ESK	0.25000	0.35704	0.54591	0.04770	0.00000	0.31955	0.46225	0.22720	0.55877					ESK	0.00604+-0.0008	0.00000+-0.0000	0.00000+-0.0000	0.09930+-0.0029	*
EVK	0	0.05428	0.05055	0.38771	0.31955	0.00000	0.03576	0.01305	0.09951					EVK	0.48193+-0.0049	0.10286+-0.0028	0.19454+-0.0038	0.00059+-0.0002	0.00059+-0.0002	*
NGN	0	0.03997	0	0.45422	0.46225	0.03576	0.00000	0.01503	0.13837					NGN	0.46124+-0.0050	0.12692+-0.0030	0.52529+-0.0047	0.00030+-0.0002	0.00000+-0.0000	0.18068+-0.0037	*
TUB	0	0.01312	0.05394	0.25892	0.22720	0.01305	0.01503	0.00000	0.12965					TUB	0.98624+-0.0012	0.24047+-0.0045	0.09197+-0.0029	0.00020+-0.0001	0.00000+-0.0000	0.28760+-0.0046	0.23671+-0.0043	*
YAKT	0.18571	0.17131	0.25953	0.61579	0.55877	0.09951	0.13837	0.12965	0.00000					YAKT	0.04099+-0.0020	0.02307+-0.0015	0.01960+-0.0013	0.00059+-0.0002	0.00010+-0.0001	0.12256+-0.0032	0.05455+-0.0021	0.02020+-0.0015	*
North Asian ancient individuals from East Siberia grouped into a three temporal populations														North Asian ancient individuals from East Siberia grouped into a three temporal populations
	Late	Middle	Early	CHUK	ESK	EVK	NGN	TUB	YAKT						Late	Middle	Early	CHUK	ESK	EVK	NGN	TUB	YAKT
Late	0.00000	0.24608	0.33606	0.88407	0.94136	0.12219	0.03003	0.19411	0.40686					Late	*
Middle	0.24608	0.00000	0	0.28685	0.29739	0.05117	0.02938	0	0.22619					Middle	0.00248+-0.0005	*
Early	0.33606	0	0.00000	0.33768	0.32155	0.06718	0.08006	0	0.18692					Early	0.00089+-0.0003	0.64301+-0.0048	*
CHUK	0.88407	0.28685	0.33768	0.00000	0.04770	0.38771	0.45422	0.25892	0.61579					CHUK	0.00000+-0.0000	0.00000+-0.0000	0.00010+-0.0001	*
ESK	0.94136	0.29739	0.32155	0.04770	0.00000	0.31955	0.46225	0.22720	0.55877					ESK	0.00000+-0.0000	0.00000+-0.0000	0.00010+-0.0001	0.09831+-0.0028	*
EVK	0.12219	0.05117	0.06718	0.38771	0.31955	0.00000	0.03576	0.01305	0.09951					EVK	0.04970+-0.0020	0.12207+-0.0026	0.11098+-0.0028	0.00040+-0.0002	0.00050+-0.0002	*
NGN	0.03003	0.02938	0.08006	0.45422	0.46225	0.03576	0.00000	0.01503	0.13837					NGN	0.20226+-0.0043	0.17216+-0.0034	0.06722+-0.0024	0.00010+-0.0001	0.00000+-0.0000	0.17513+-0.0038	*
TUB	0.19411	0	0	0.25892	0.22720	0.01305	0.01503	0.00000	0.12965					TUB	0.00366+-0.0006	0.88209+-0.0028	0.49015+-0.0048	0.00010+-0.0001	0.00000+-0.0000	0.28591+-0.0048	0.23107+-0.0038	*
YAKT	0.40686	0.22619	0.18692	0.61579	0.55877	0.09951	0.13837	0.12965	0.00000					YAKT	0.00525+-0.0007	0.01129+-0.0010	0.02802+-0.0016	0.00069+-0.0003	0.00030+-0.0002	0.12375+-0.0032	0.05574+-0.0024	0.01960+-0.0016	*

## Sheet: Table S15
ABA	-10			BRN	RIA:	IRK:	YAK:	AIA:	BO:	CHU:	CIA:	EKH:	KA:	SPE:	TV:	ALE:	EVK:	NGN:	TUB:	YAKT:
ACA	-4			5	Brn012_MT	Brn003_MT	Brn012_MT	Brn012_MT	Brn003_MT	Brn003_MT	Brn001_MT	Brn003_MT	Brn001_MT	Brn003_MT	Brn003_MT	Brn002_MT	Brn002_MT	Brn003_MT	Brn003_MT	Brn002_MT
ANE	-16					Brn003_MT			Brn003_MT		Brn012_MT		Brn001_MT	Brn003_MT	Brn003_MT	Brn002_MT		Brn012_MT	Brn003_MT
HGS	-32					Brn003_MT			Brn003_MT		Brn012_MT		Brn003_MT		Brn012_MT			Brn012_MT	Brn003_MT
ICA	-6					Brn003_MT							Brn003_MT
IEN	-4					Brn003_MT
KAR	-7					Brn012_MT
MRV	-9			No inds	12	25	9	16	23	22	13	11	10	20	15	36	8	11	15	5
NLN	-5			Total	1	6	1	1	3	1	3	1	4	2	3	2	1	3	3	1
RBA	-21			Removed duplicates	0	4	0	0	2	0	1	0	2	1	1	1	0	1	2	0
REM	-4			Remain	1	2	1	1	1	1	2	1	2	1	2	1	1	2	1	1
RIA	-12			No haplotypes in test	17	30	14	21	28	27	18	16	15	25	20	41	13	16	20	10
BRN	-5			Number of pairwise comparisions	136	435	91	210	378	351	153	120	105	300	190	820	78	120	190	45
IRK	-25			Normailized haplotype sharing	0.00735294	0.0137931	0.010989	0.0047619	0.00793651	0.002849	0.0196078	0.00833333	0.0380952	0.00666667	0.0157895	0.00243902	0.0128205	0.025	0.0157895	0.0222222
YAK	-9
SRU	-8
YAM	-12
AIA	-16
BAC	-19			IRK	KAR:	RIA:	BRN:	IRK:	YAK:	AIA:	BO:	CHU:	CIA:	EKH:	KA:	KHA:	KIA:	SPE:	SU:	TV:	UK:	EVK:	NGN:	TUB:
BBC	-45				irk025_MT	irk008_MT	irk017_MT	irk008_MT	irk022_MT	irk022_MT	irk017_MT	irk008_MT	irk022_MT	irk017_MT	irk008_MT	irk00x	irk008_MT	irk017_MT	Irk051_MT	irk017_MT	irk008_MT	Irk076_MT	irk008_MT	irk008_MT
BO	-23				irk040_MT	irk022_MT	irk022_MT	irk017_MT	Irk057_MT	Irk057_MT	irk017_MT	irk017_MT	irk022_MT	irk034_MT	irk017_MT	irk00x	Irk033_MT	irk017_MT		irk017_MT	irk008_MT	Irk076_MT	irk017_MT	irk017_MT
CBA	-13				Irk061_MT	Irk033_MT	irk034_MT	irk017_MT	Irk057_MT	mak026_MT	irk017_MT	Irk033_MT		Irk071_MT	irk017_MT	irk00x		irk034_MT		irk022_MT	Irk033_MT		irk022_MT	irk017_MT
CHU	-22						Irk071_MT	irk017_MT	Irk057_MT		irk034_MT	irk034_MT		Irk072_MT	Irk033_MT	irk025_MT		irk034_MT		irk034_MT	Irk033_MT		irk022_MT	irk017_MT
CIA	-13						Irk072_MT	irk017_MT	Irk057_MT		irk034_MT	Irk071_MT		Irk075_MT	irk034_MT	irk040_MT		Irk071_MT		irk034_MT			Irk033_MT	Irk033_MT
CRB	-37						Irk075_MT	irk025_MT	mak026_MT		irk034_MT	Irk072_MT			irk034_MT			Irk071_MT		Irk067_MT			irk034_MT	irk034_MT
CWC	-52							irk034_MT	mak026_MT		Irk057_MT	Irk075_MT			Irk071_MT			Irk072_MT		Irk071_MT			Irk071_MT	irk034_MT
EAB	-20							irk034_MT	mak026_MT		Irk057_MT				Irk071_MT			Irk072_MT		Irk071_MT			Irk072_MT	irk034_MT
EKH	-11							irk034_MT	mak026_MT		Irk057_MT				Irk072_MT			Irk075_MT		Irk072_MT			Irk075_MT	Irk057_MT
HGC	-13							Irk057_MT			Irk057_MT				Irk072_MT			Irk075_MT		Irk072_MT				Irk071_MT
HGE	-11							Irk071_MT			Irk057_MT				Irk075_MT					Irk075_MT				Irk071_MT
KA	-10							Irk071_MT			Irk057_MT				Irk075_MT					Irk075_MT				Irk071_MT
KBA	-11							Irk072_MT			Irk071_MT													Irk072_MT
KHA	-6										Irk071_MT													Irk072_MT
KIA	-15										Irk071_MT													Irk072_MT
LBK	-116										Irk072_MT													Irk075_MT
NC	-3										Irk072_MT													Irk075_MT
NP	-4										Irk072_MT													Irk075_MT
RA	-2										Irk075_MT													mak026_MT
RSC	-11										Irk075_MT
SCG	-33										Irk075_MT
SMC	-29										mak026_MT
SPE	-20										mak026_MT
SPT	-29										mak026_MT
SU	-11										mak026_MT
TV	-15										mak026_MT
UK	-12										mak026_MT
UNE	-103			No inds	7	12	5	25	9	16	23	22	13	11	10	6	15	20	11	15	12	8	11	15
ALE	-36			Total	3	3	6	13	9	3	27	7	2	5	12	5	2	10	1	12	4	2	9	19
CHUK	-21			Removed duplicates	0	0	0	6	6	0	20	0	1	0	5	2	0	5	0	5	2	1	1	10
ESK	-19			Remain	3	3	3	7	3	3	7	7	1	5	7	3	2	5	1	7	2	1	8	9
EVK	-8			No haplotypes in test	32	37	30	50	34	41	48	47	38	36	35	31	40	45	36	40	37	33	36	40
NGN	-11			Number of pairwise comparisions	496	666	435	1225	561	820	1128	1081	703	630	595	465	780	990	630	780	666	528	630	780
TUB	-15			Normailized haplotype sharing	0.00604839	0.0045045	0.0137931	0.0106122	0.0160428	0.00365854	0.0239362	0.00647549	0.00284495	0.00793651	0.0201681	0.0107527	0.0025641	0.010101	0.0015873	0.0153846	0.00600601	0.00378788	0.0142857	0.024359
YAKT	-5
				YAK	ACA:	HGS:	ICA:	NLN:	RBA:	RIA:	BRN:	IRK:	YAK:	AIA:	BAC:	BBC:	BO:	CBA:	CIA:	CRB:	CWC:	EKH:	HGC:	KA:	KIA:	LBK:
				9	yak025_MT	yak025_MT	yak025_MT	yak025_MT	yak025_MT	N5a_MT	N5a_MT	N5a_MT	N4a1_MT	N5a_MT	yak025_MT	yak025_MT	yak021_MT	yak025_MT	N5a_MT	yak025_MT	yak025_MT	yak025_MT	yak025_MT	yak025_MT	yak025_MT	yak025_MT
						yak025_MT	yak025_MT			yak025_MT		yak021_MT	yak021_MT	yak021_MT	yak025_MT	yak025_MT	yak021_MT	yak025_MT	N5a_MT	yak025_MT	yak025_MT				yak025_MT	yak025_MT
						yak025_MT						yak021_MT	yak021_MT	yak022_MT	yak025_MT	yak025_MT	yak021_MT	yak025_MT	yak025_MT	yak025_MT	yak025_MT					yak025_MT
												yak022_MT	yak021_MT	yak023_MT		yak025_MT	yak021_MT	yak025_MT		yak025_MT						yak025_MT
												yak022_MT	yak022_MT	yak024_MT		yak025_MT	yak021_MT			yak025_MT						yak025_MT
												yak023_MT	yak022_MT			yak025_MT	yak021_MT			yak025_MT						yak025_MT
												yak023_MT	yak023_MT			yak025_MT	yak022_MT			yak025_MT						yak025_MT
												yak024_MT				yak025_MT	yak022_MT			yak025_MT						yak025_MT
												yak024_MT				yak025_MT	yak022_MT									yak025_MT
																yak025_MT	yak022_MT									yak025_MT
																yak025_MT	yak022_MT									yak025_MT
																yak025_MT	yak022_MT									yak025_MT
																	yak023_MT									yak025_MT
																	yak023_MT									yak025_MT
																	yak023_MT									yak025_MT
																	yak023_MT
																	yak023_MT
																	yak023_MT
																	yak024_MT
																	yak024_MT
																	yak024_MT
																	yak024_MT
																	yak024_MT
																	yak024_MT
					ACA	HGS	ICA	NLN	RBA	RIA	BRN	IRK	YAK	AIA	BAC	BBC	BO	CBA	CIA	CRB	CWC	EKH	HGC	KA	KIA	LBK
				No inds	4	6	4	21	4	5	25	9	8	19	45	23	13	22	37	52	20	13	11	11	116	3
				Total	1	3	2	1	1	2	1	9	7	5	3	12	24	4	3	8	3	1	1	1	2	15
				Removed duplicates	0	2	1	0	0	0	0	4	3	0	2	11	20	3	1	7	2	0	0	0	1	14
				Remain	1	1	1	1	1	2	1	5	4	5	1	1	4	1	2	1	1	1	1	1	1	1
				No haplotypes in test	13	15	13	30	13	14	34	18	17	28	54	32	22	31	46	61	29	22	20	20	125	12
				Number of pairwise comparisions	78	105	78	435	78	91	561	153	136	378	1431	496	231	465	1035	1830	406	231	190	190	7750	66
				Normailized haplotype sharing	0.0128205	0.0285714	0.025641	0.00229885	0.0128205	0.021978	0.00178253	0.0588235	0.0514706	0.0132275	0.00209644	0.0241935	0.103896	0.00860215	0.00289855	0.00437158	0.00738916	0.004329	0.00526316	0.00526316	0.000258065	0.227273
		==	Population	:	BRN					==	Population	:	IRK				==	Population	:	YAK
		===============								===============							===============
			Haplotypes	shared	between	BRN	and	RIA:			Haplotypes	shared	between	IRK	and	KAR:		Haplotypes	shared	between	YAK	and	ACA:
			Brn012_MT	=	RISE492_MT						irk025_MT	=	RISE497_MT					yak025_MT	=	I1407_MT
											irk040_MT	=	RISE497_MT
			Haplotypes	shared	between	BRN	and	IRK:			Irk061_MT	=	RISE495_MT					Haplotypes	shared	between	YAK	and	HGS:
			Brn003_MT	=	irk017_MT						Haplotypes	shared	between	IRK	and	RIA:		yak025_MT	=	HohleFels49_KU534964.1
			Brn003_MT	=	irk034_MT													yak025_MT	=	K14_MT
			Brn003_MT	=	Irk071_MT						irk008_MT	=	I0563_PazyrykIA_RussiaIA					yak025_MT	=	MA1_MT
			Brn003_MT	=	Irk072_MT						irk022_MT	=	RISE492_MT
			Brn003_MT	=	Irk075_MT						Irk033_MT	=	I0563_PazyrykIA_RussiaIA					Haplotypes	shared	between	YAK	and	ICA:
			Brn012_MT	=	irk022_MT
											Haplotypes	shared	between	IRK	and	BRN:		yak025_MT	=	I1277_MT
			Haplotypes	shared	between	BRN	and	YAK:										yak025_MT	=	I1282_MT
											irk017_MT	=	Brn003_MT
			Brn012_MT	=	N5a_MT						irk022_MT	=	Brn012_MT					Haplotypes	shared	between	YAK	and	NLN:
											irk034_MT	=	Brn003_MT
			Haplotypes	shared	between	BRN	and	AIA:			Irk071_MT	=	Brn003_MT					yak025_MT	=	ZVEJ31_MT
											Irk072_MT	=	Brn003_MT
			Brn012_MT	=	BTG05.T1						Irk075_MT	=	Brn003_MT					Haplotypes	shared	between	YAK	and	RBA:
			Haplotypes	shared	between	BRN	and	BO:			Haplotypes	shared	between	IRK	and	IRK:		yak025_MT	=	I0374_MT
			Brn003_MT	=	BOO49-6_KC414919.1						irk008_MT	=	Irk033_MT					Haplotypes	shared	between	YAK	and	RIA:
			Brn003_MT	=	BOO72-13_KC414920.1						irk017_MT	=	irk034_MT
			Brn003_MT	=	BOO72-15_KC414921.1						irk017_MT	=	Irk071_MT					N5a_MT	=	RISE492_MT
											irk017_MT	=	Irk072_MT					yak025_MT	=	IS2_ZevakinoChiliktaIA_RussiaIA
			Haplotypes	shared	between	BRN	and	CHU:			irk017_MT	=	Irk075_MT
											irk025_MT	=	irk040_MT					Haplotypes	shared	between	YAK	and	BRN:
			Brn003_MT	=	B1_1						irk034_MT	=	Irk071_MT
											irk034_MT	=	Irk072_MT					N5a_MT	=	Brn012_MT
			Haplotypes	shared	between	BRN	and	CIA:			irk034_MT	=	Irk075_MT
											Irk057_MT	=	mak026_MT					Haplotypes	shared	between	YAK	and	IRK:
			Brn001_MT	=	14						Irk071_MT	=	Irk072_MT
			Brn012_MT	=	8						Irk071_MT	=	Irk075_MT					N5a_MT	=	irk022_MT
			Brn012_MT	=	17						Irk072_MT	=	Irk075_MT					yak021_MT	=	Irk057_MT
																		yak021_MT	=	mak026_MT
			Haplotypes	shared	between	BRN	and	EKH:			Haplotypes	shared	between	IRK	and	YAK:		yak022_MT	=	Irk057_MT
																		yak022_MT	=	mak026_MT
			Brn003_MT	=	Ze8						irk022_MT	=	N5a_MT					yak023_MT	=	Irk057_MT
											Irk057_MT	=	yak021_MT					yak023_MT	=	mak026_MT
			Haplotypes	shared	between	BRN	and	KA:			Irk057_MT	=	yak022_MT					yak024_MT	=	Irk057_MT
											Irk057_MT	=	yak023_MT					yak024_MT	=	mak026_MT
			Brn001_MT	=	Be6						Irk057_MT	=	yak024_MT
			Brn001_MT	=	Be14						mak026_MT	=	yak021_MT					Haplotypes	shared	between	YAK	and	YAK:
			Brn003_MT	=	Be2						mak026_MT	=	yak022_MT
			Brn003_MT	=	Be8						mak026_MT	=	yak023_MT					N4a1_MT	=	N4b2DR_MT
											mak026_MT	=	yak024_MT					yak021_MT	=	yak022_MT
			Haplotypes	shared	between	BRN	and	SPE:										yak021_MT	=	yak023_MT
											Haplotypes	shared	between	IRK	and	AIA:		yak021_MT	=	yak024_MT
			Brn003_MT	=	CSA0511													yak022_MT	=	yak023_MT
			Brn003_MT	=	CSA09						irk022_MT	=	BTG05.T1					yak022_MT	=	yak024_MT
											Irk057_MT	=	BTG05.T8.2					yak023_MT	=	yak024_MT
			Haplotypes	shared	between	BRN	and	TV:			mak026_MT	=	BTG05.T8.2
																		Haplotypes	shared	between	YAK	and	AIA:
			Brn003_MT	=	A3						Haplotypes	shared	between	IRK	and	BO:
			Brn003_MT	=	A11													N5a_MT	=	BTG05.T1
			Brn012_MT	=	A4						irk017_MT	=	BOO49-6_KC414919.1					yak021_MT	=	BTG05.T8.2
											irk017_MT	=	BOO72-13_KC414920.1					yak022_MT	=	BTG05.T8.2
			Haplotypes	shared	between	BRN	and	ALE:			irk017_MT	=	BOO72-15_KC414921.1					yak023_MT	=	BTG05.T8.2
											irk034_MT	=	BOO49-6_KC414919.1					yak024_MT	=	BTG05.T8.2
			Brn002_MT	=	Ale32						irk034_MT	=	BOO72-13_KC414920.1
			Brn002_MT	=	AleutIX						irk034_MT	=	BOO72-15_KC414921.1					Haplotypes	shared	between	YAK	and	BAC:
											Irk057_MT	=	BOO49-2_KC414911.1
			Haplotypes	shared	between	BRN	and	EVK:			Irk057_MT	=	BOO49-4_KC414912.1					yak025_MT	=	ESP30
											Irk057_MT	=	BOO57-3_KC414913.1					yak025_MT	=	HQU4
			Brn002_MT	=	Evenk2						Irk057_MT	=	BOO72-2_KC414914.1					yak025_MT	=	QLB4
											Irk057_MT	=	BOO72-7_KC414915.1
			Haplotypes	shared	between	BRN	and	NGN:			Irk057_MT	=	BOO72-12_KC414916.1					Haplotypes	shared	between	YAK	and	BBC:
											Irk071_MT	=	BOO49-6_KC414919.1
			Brn003_MT	=	NgnA70						Irk071_MT	=	BOO72-13_KC414920.1					yak025_MT	=	ALB1
			Brn012_MT	=	NgnA55						Irk071_MT	=	BOO72-15_KC414921.1					yak025_MT	=	ALB2
			Brn012_MT	=	NgnV21						Irk072_MT	=	BOO49-6_KC414919.1					yak025_MT	=	EUL23
											Irk072_MT	=	BOO72-13_KC414920.1					yak025_MT	=	QLB26a
			Haplotypes	shared	between	BRN	and	TUB:			Irk072_MT	=	BOO72-15_KC414921.1					yak025_MT	=	QLB28b
											Irk075_MT	=	BOO49-6_KC414919.1					yak025_MT	=	QUEXII2
			Brn003_MT	=	Tub27						Irk075_MT	=	BOO72-13_KC414920.1					yak025_MT	=	QUEXII3
			Brn003_MT	=	Tub32						Irk075_MT	=	BOO72-15_KC414921.1					yak025_MT	=	I0112_MT
			Brn003_MT	=	Tub35						mak026_MT	=	BOO49-2_KC414911.1					yak025_MT	=	I0806_MT
											mak026_MT	=	BOO49-4_KC414912.1					yak025_MT	=	RISE566_MT
			Haplotypes	shared	between	BRN	and	YAKT:			mak026_MT	=	BOO57-3_KC414913.1					yak025_MT	=	RISE568_MT
											mak026_MT	=	BOO72-2_KC414914.1					yak025_MT	=	Matojo_MT
			Brn002_MT	=	Yakut_44						mak026_MT	=	BOO72-7_KC414915.1
											mak026_MT	=	BOO72-12_KC414916.1					Haplotypes	shared	between	YAK	and	BO:
											Haplotypes	shared	between	IRK	and	CHU:		yak021_MT	=	BOO49-2_KC414911.1
																		yak021_MT	=	BOO49-4_KC414912.1
											irk008_MT	=	Ala1					yak021_MT	=	BOO57-3_KC414913.1
											irk017_MT	=	B1_1					yak021_MT	=	BOO72-2_KC414914.1
											Irk033_MT	=	Ala1					yak021_MT	=	BOO72-7_KC414915.1
											irk034_MT	=	B1_1					yak021_MT	=	BOO72-12_KC414916.1
											Irk071_MT	=	B1_1					yak022_MT	=	BOO49-2_KC414911.1
											Irk072_MT	=	B1_1					yak022_MT	=	BOO49-4_KC414912.1
											Irk075_MT	=	B1_1					yak022_MT	=	BOO57-3_KC414913.1
																		yak022_MT	=	BOO72-2_KC414914.1
											Haplotypes	shared	between	IRK	and	CIA:		yak022_MT	=	BOO72-7_KC414915.1
																		yak022_MT	=	BOO72-12_KC414916.1
											irk022_MT	=	8					yak023_MT	=	BOO49-2_KC414911.1
											irk022_MT	=	17					yak023_MT	=	BOO49-4_KC414912.1
																		yak023_MT	=	BOO57-3_KC414913.1
											Haplotypes	shared	between	IRK	and	EKH:		yak023_MT	=	BOO72-2_KC414914.1
																		yak023_MT	=	BOO72-7_KC414915.1
											irk017_MT	=	Ze8					yak023_MT	=	BOO72-12_KC414916.1
											irk034_MT	=	Ze8					yak024_MT	=	BOO49-2_KC414911.1
											Irk071_MT	=	Ze8					yak024_MT	=	BOO49-4_KC414912.1
											Irk072_MT	=	Ze8					yak024_MT	=	BOO57-3_KC414913.1
											Irk075_MT	=	Ze8					yak024_MT	=	BOO72-2_KC414914.1
																		yak024_MT	=	BOO72-7_KC414915.1
											Haplotypes	shared	between	IRK	and	KA:		yak024_MT	=	BOO72-12_KC414916.1
											irk008_MT	=	Be11					Haplotypes	shared	between	YAK	and	CBA:
											irk017_MT	=	Be2
											irk017_MT	=	Be8					yak025_MT	=	47
											Irk033_MT	=	Be11					yak025_MT	=	48
											irk034_MT	=	Be2					yak025_MT	=	56
											irk034_MT	=	Be8					yak025_MT	=	85
											Irk071_MT	=	Be2
											Irk071_MT	=	Be8					Haplotypes	shared	between	YAK	and	CIA:
											Irk072_MT	=	Be2
											Irk072_MT	=	Be8					N5a_MT	=	8
											Irk075_MT	=	Be2					N5a_MT	=	17
											Irk075_MT	=	Be8					yak025_MT	=	9
											Haplotypes	shared	between	IRK	and	KHA:		Haplotypes	shared	between	YAK	and	CRB:
											irk00x	=	BL1					yak025_MT	=	CR2AH
											irk00x	=	BL3					yak025_MT	=	CR2AH1
											irk00x	=	BL4					yak025_MT	=	CR2AH2
											irk025_MT	=	BL6					yak025_MT	=	CR2AH3
											irk040_MT	=	BL6					yak025_MT	=	CR2AH4
																		yak025_MT	=	CR2AH5
											Haplotypes	shared	between	IRK	and	KIA:		yak025_MT	=	CR2AH6
																		yak025_MT	=	CR2AH7
											irk008_MT	=	krG33
											Irk033_MT	=	krG33					Haplotypes	shared	between	YAK	and	CWC:
											Haplotypes	shared	between	IRK	and	SPE:		yak025_MT	=	KARS58
																		yak025_MT	=	OBW2
											irk017_MT	=	CSA0511					yak025_MT	=	QUEXII1
											irk017_MT	=	CSA09
											irk034_MT	=	CSA0511					Haplotypes	shared	between	YAK	and	EKH:
											irk034_MT	=	CSA09
											Irk071_MT	=	CSA0511					yak025_MT	=	Is2
											Irk071_MT	=	CSA09
											Irk072_MT	=	CSA0511					Haplotypes	shared	between	YAK	and	HGC:
											Irk072_MT	=	CSA09
											Irk075_MT	=	CSA0511					yak025_MT	=	Hoh49
											Irk075_MT	=	CSA09
																		Haplotypes	shared	between	YAK	and	KA:
											Haplotypes	shared	between	IRK	and	SU:
																		yak025_MT	=	Be3
											Irk051_MT	=	PR6
																		Haplotypes	shared	between	YAK	and	KIA:
											Haplotypes	shared	between	IRK	and	TV:
																		yak025_MT	=	krG27
											irk017_MT	=	A3					yak025_MT	=	krG29
											irk017_MT	=	A11
											irk022_MT	=	A4					Haplotypes	shared	between	YAK	and	LBK:
											irk034_MT	=	A3
											irk034_MT	=	A11					yak025_MT	=	EIL1
											Irk067_MT	=	A20					yak025_MT	=	DEB9
											Irk071_MT	=	A3					yak025_MT	=	DEB21
											Irk071_MT	=	A11					yak025_MT	=	HAL32
											Irk072_MT	=	A3					yak025_MT	=	HAL36
											Irk072_MT	=	A11					yak025_MT	=	HAL39
											Irk075_MT	=	A3					yak025_MT	=	KARS6a
											Irk075_MT	=	A11					yak025_MT	=	KARS11b
																		yak025_MT	=	KARS16a
											Haplotypes	shared	between	IRK	and	UK:		yak025_MT	=	KARS20
																		yak025_MT	=	KARS29
											irk008_MT	=	Ak1_1					yak025_MT	=	KARS59
											irk008_MT	=	Ak5_7					yak025_MT	=	ASP2
											Irk033_MT	=	Ak1_1					yak025_MT	=	I0795_MT
											Irk033_MT	=	Ak5_7					yak025_MT	=	I0797_MT
											Haplotypes	shared	between	IRK	and	EVK:		Haplotypes	shared	between	YAK	and	NC:
											Irk076_MT	=	AF346979					yak025_MT	=	2005-11-01
											Irk076_MT	=	EvenkiC2a
																		Haplotypes	shared	between	YAK	and	RSC:
											Haplotypes	shared	between	IRK	and	NGN:
																		yak025_MT	=	OSH1
											irk008_MT	=	NgnV20					yak025_MT	=	OSH2
											irk017_MT	=	NgnA70					yak025_MT	=	OSH3
											irk022_MT	=	NgnA55
											irk022_MT	=	NgnV21					Haplotypes	shared	between	YAK	and	SCG:
											Irk033_MT	=	NgnV20
											irk034_MT	=	NgnA70					yak025_MT	=	SALZ21b
											Irk071_MT	=	NgnA70					yak025_MT	=	SALZ28
											Irk072_MT	=	NgnA70					yak025_MT	=	SALZ38
											Irk075_MT	=	NgnA70
																		Haplotypes	shared	between	YAK	and	SMC:
											Haplotypes	shared	between	IRK	and	TUB:
																		yak025_MT	=	SALZ57a
											irk008_MT	=	Tub28					yak025_MT	=	SALZ66
											irk017_MT	=	Tub27					yak025_MT	=	SALZ77a
											irk017_MT	=	Tub32					yak025_MT	=	SALZ116
											irk017_MT	=	Tub35
											Irk033_MT	=	Tub28					Haplotypes	shared	between	YAK	and	SPE:
											irk034_MT	=	Tub27
											irk034_MT	=	Tub32					yak025_MT	=	Ave03
											irk034_MT	=	Tub35					yak025_MT	=	2CH0102
											Irk057_MT	=	Tub7
											Irk071_MT	=	Tub27					Haplotypes	shared	between	YAK	and	SPT:
											Irk071_MT	=	Tub32
											Irk071_MT	=	Tub35					yak025_MT	=	LAC571
											Irk072_MT	=	Tub27					yak025_MT	=	LAC577
											Irk072_MT	=	Tub32					yak025_MT	=	LAC581
											Irk072_MT	=	Tub35					yak025_MT	=	LAC593
											Irk075_MT	=	Tub27					yak025_MT	=	LAC600
											Irk075_MT	=	Tub32					yak025_MT	=	LAC603
											Irk075_MT	=	Tub35
											mak026_MT	=	Tub7					Haplotypes	shared	between	YAK	and	TV:
																		N5a_MT	=	A4
																		Haplotypes	shared	between	YAK	and	UK:
																		yak025_MT	=	K1
																		Haplotypes	shared	between	YAK	and	UNE:
																		yak025_MT	=	EUL36
																		yak025_MT	=	EUL37
																		yak025_MT	=	EUL41a
																		yak025_MT	=	EUL57b
																		yak025_MT	=	KARS39
																		yak025_MT	=	KARS44
																		yak025_MT	=	KARS12
																		yak025_MT	=	I0803_MT
																		Haplotypes	shared	between	YAK	and	NGN:
																		N5a_MT	=	NgnA55
																		N5a_MT	=	NgnV21
																		Haplotypes	shared	between	YAK	and	TUB:
																		yak021_MT	=	Tub7
																		yak022_MT	=	Tub7
																		yak023_MT	=	Tub7
																		yak024_MT	=	Tub7
		ACA:	HGS:	ICA:	NLN:	RBA:	RIA:	BRN:	IRK:	YAK:	AIA:	BAC:	BBC:	BO:	CBA:	CIA:	CRB:	CWC:	EKH:	HGC:	KA:	KIA:	LBK:	NC:	RSC:	SCG:
		yak025_MT	yak025_MT	yak025_MT	yak025_MT	yak025_MT	N5a_MT	N5a_MT	N5a_MT	N4a1_MT	N5a_MT	yak025_MT	yak025_MT	yak021_MT	yak025_MT	N5a_MT	yak025_MT	yak025_MT	yak025_MT	yak025_MT	yak025_MT	yak025_MT	yak025_MT	yak025_MT	yak025_MT	yak025_MT
			yak025_MT	yak025_MT			yak025_MT		yak021_MT	yak021_MT	yak021_MT	yak025_MT	yak025_MT	yak021_MT	yak025_MT	N5a_MT	yak025_MT	yak025_MT				yak025_MT	yak025_MT		yak025_MT	yak025_MT
			yak025_MT						yak021_MT	yak021_MT	yak022_MT	yak025_MT	yak025_MT	yak021_MT	yak025_MT	yak025_MT	yak025_MT	yak025_MT					yak025_MT		yak025_MT	yak025_MT
									yak022_MT	yak021_MT	yak023_MT		yak025_MT	yak021_MT	yak025_MT		yak025_MT						yak025_MT
									yak022_MT	yak022_MT	yak024_MT		yak025_MT	yak021_MT			yak025_MT						yak025_MT
									yak023_MT	yak022_MT			yak025_MT	yak021_MT			yak025_MT						yak025_MT
									yak023_MT	yak023_MT			yak025_MT	yak022_MT			yak025_MT						yak025_MT
									yak024_MT				yak025_MT	yak022_MT			yak025_MT						yak025_MT
									yak024_MT				yak025_MT	yak022_MT									yak025_MT
													yak025_MT	yak022_MT									yak025_MT
													yak025_MT	yak022_MT									yak025_MT
													yak025_MT	yak022_MT									yak025_MT
														yak023_MT									yak025_MT
														yak023_MT									yak025_MT
														yak023_MT									yak025_MT
														yak023_MT
														yak023_MT
														yak023_MT
														yak024_MT
														yak024_MT
														yak024_MT
														yak024_MT
														yak024_MT
														yak024_MT

## Sheet: Table S16
Haplotype diversity levels of the populations based on full-mtDNA (16569bp) sequences.
		Population	N	Haplotype diversity level	Standard Deviation of Haplotype diversity	Variance of Haplotype diversity
Ancient	Single group	SIB	41	0.994	0.007	0.00005
	Siberians divided into 3 groups	TRAB	7	1	0.076	0.00583
		CISB	23	0.992	0.015	0.00024
		YAK	9	0.917	0.092	0.00846
	Siberians divided into 3 timing groups	Early	11	1	0.039	0.00150
		Middle	16	0.992	0.025	0.00064
		Late	11	0.945	0.066	0.00434
		ABA	10	1	0.045	0.002
		ACA	4	0.833	0.222	0.04948
		ANE	16	0.983	0.028	0.00077
		BBC	19	0.994	0.019	0.00037
		CWC	8	1	0.063	0.00391
		HGS	32	0.986	0.014	0.0002
		ICA	6	1	0.096	0.00926
		IEN	4	1	0.177	0.03125
		KAR	7	1	0.076	0.00583
		LBK	13	0.987	0.035	0.00125
		MRV	9	1	0.052	0.00274
		NLN	5	1	0.126	0.016
		RBA	21	0.995	0.016	0.00027
		REM	4	1	0.177	0.03125
		RIA	12	1	0.034	0.00116
		SRU	8	1	0.063	0.00391
		UNE	9	1	0.052	0.00274
		YAM	12	0.985	0.04	0.00162
Modern-day		CHUK	21	0.967	0.03	0.00091
		ESK	19	0.965	0.028	0.00076
		EVK	8	0.964	0.077	0.00596
		NGN	11	1	0.039	0.0015
		TUB	15	0.971	0.039	0.00151
		YAKT	5	1	0.126	0.016

## Sheet: Table S17
#bla001_1380_IronAge=1380.0,
#N3a_2790_IronAge=2790.0,
#Irk078_3260_BronzeAge=3260.0,
#yak021_3385_LateNeolithic=3385.0,
#yak023_3880_LateNeolithic=3880.0,
#yak024_3900_LateNeolithic=3900.0,
#irk008_3930_BronzeAge=3930.0,
#yak022_3940_LateNeolithic=3940.0,
#Kra001_4141_Neolithic=4141.0,
#Irk076_4275_BronzeAge=4275.0,
#irk022_4455_BronzeAge=4455.0,
#irk025_4475_BronzeAge=4475.0,
#Irk050_4475_BronzeAge=4475.0,
#Irk061_4475_BronzeAge=4475.0,
#N4b2DR_4475_Neolithic=4475.0,
#Irk057_4550_BronzeAge=4550.0,
#N4a1_4830_Neolithic=4830.0,
#irk036_4885_Neolithic=4885.0,
#mak026_4895_Neolithic=4895.0,
#Irk033_4920_Neolithic=4920.0,
#Irk072_5095_Neolithic=5095.0,
#irk017_5335_Neolithic=5335.0,
#Irk071_5335_Neolithic=5335.0,
#Irk075_5620_Neolithic=5620.0,
#irk034_5640_Neolithic=5640.0,
#Irk067_5755_Neolithic=5755.0,
#Brn002_6325_Neolithic=6325.0,
#Brn012_6340_Neolithic=6340.0,
#N5a_6340_Mesolithic=6340.0,
#Brn003_6790_Neolithic=6790.0,
#Brn001_7490_Mesolithic=7490.0,
#Brn008_7615_Mesolithic=7615.0,
#mak001_7660_Neolithic=7660.0,
#Irk051_8020_Mesolithic=8020.0,
#irk00x_8500_Mesolithic=8500.0,
#irk007_9035_Mesolithic=9035.0,
#yak025_16865_Paleolithic=16865.0,
#AF346979_0_Modern=0.0,
#As6C_0_Modern=0.0,
#Even23_0_Modern=0.0,
#Evenk42_0_Modern=0.0,
#Evenk2_0_Modern=0.0,
#Evenk34_0_Modern=0.0,
#EvenkiC2a_0_Modern=0.0,
#EvenkLHON_0_Modern=0.0,
#AF346971_0_Modern=0.0,
#Chuk22_0_Modern=0.0,
#Chuk30_0_Modern=0.0,
#Chuk36_0_Modern=0.0,
#ChuK40_0_Modern=0.0,
#Chuk101_0_Modern=0.0,
#Chuk102_0_Modern=0.0,
#Chuk103_0_Modern=0.0,
#Chuk104_0_Modern=0.0,
#Chuk105_0_Modern=0.0,
#Chuk106_0_Modern=0.0,
#Chuk108_0_Modern=0.0,
#Chukchi1_0_Modern=0.0,
#Chukchi2_0_Modern=0.0,
#Chukchi3_0_Modern=0.0,
#Chukchi5_0_Modern=0.0,
#Chukchi6_0_Modern=0.0,
#Chukchi9_0_Modern=0.0,
#Chukchi11_0_Modern=0.0,
#Chukchi120_0_Modern=0.0,
#Chukchi170_0_Modern=0.0,
#Esk1_0_Modern=0.0,
#Esk3_0_Modern=0.0,
#Esk5_0_Modern=0.0,
#Esk13_0_Modern=0.0,
#Esk14_0_Modern=0.0,
#Esk17_0_Modern=0.0,
#Esk19_0_Modern=0.0,
#Esk33_0_Modern=0.0,
#Esk43_0_Modern=0.0,
#Esk45_0_Modern=0.0,
#Eskimo2_0_Modern=0.0,
#Eskimo29_0_Modern=0.0,
#EskimoX_0_Modern=0.0,
#EskimoXI_0_Modern=0.0,
#EskimoXII-1_0_Modern=0.0,
#EskimoXII-2_0_Modern=0.0,
#EskimoXII-3_0_Modern=0.0,
#EskimoXIII_0_Modern=0.0,
#EskimoXIV_0_Modern=0.0,
#NganasanC2b_0_Modern=0.0,
#NganasanD4_0_Modern=0.0,
#NganasanM10320HgC_0_Modern=0.0,
#NgnA55_0_Modern=0.0,
#NgnA60_0_Modern=0.0,
#NgnA66_0_Modern=0.0,
#NgnA68_0_Modern=0.0,
#NgnA70_0_Modern=0.0,
#NgnV18_0_Modern=0.0,
#NgnV20_0_Modern=0.0,
#NgnV21_0_Modern=0.0,
#Tub3_0_Modern=0.0,
#Tub7_0_Modern=0.0,
#Tub8_0_Modern=0.0,
#Tub10_0_Modern=0.0,
#Tub18_0_Modern=0.0,
#Tub19_0_Modern=0.0,
#Tub26_0_Modern=0.0,
#Tub27_0_Modern=0.0,
#Tub28_0_Modern=0.0,
#Tub32_0_Modern=0.0,
#Tub35_0_Modern=0.0,
#Tuba3_0_Modern=0.0,
#Tuba3-1_0_Modern=0.0,
#Tuba27_0_Modern=0.0,
#TubalarB1_0_Modern=0.0,
#ny23_0_Modern=0.0,
#ny38_0_Modern=0.0,
#ny119_0_Modern=0.0,
#ny135_0_Modern=0.0,
#Yakut44_0_Modern=0.0

## Sheet: Table S18
List of populations and parameters used in simulation analysis in the present study based on full mitochondrial genome sequences. The choice of parameters is detailed in the main text.
				Parameters used in simulations
Population1	Population2	Time (BP)	N	Pairwise Fst value (** significant)	Ne	Sequence length (bp)	Proportion of 121,000 simulations where simulated Fst ≥ observed Fst (nominal p-values)	Bonferroni corrected p-values at α=0.05	Proportion of 11x11 demographic parameter combinations where simulated Fst ≥ observed Fst at 0.05 frequency (%) (inconsistent with continuity)	Proportion of 11x11 demographic parameter combinations where simulated Fst ≥ observed Fst at 0.1 frequency (%) (inconsistent with continuity)
Early		7000	11		580000-200000	16569
	Middle	4800	16	-0.01705	550000-190000	16569	0.476	1	0	0
	Late	3000	11	0.24550**	430000-160000	16569	0.014	0.084	100	100
	Modern-day	0	79	0.05982**	1090000-90000	16569	0.076	0.456	0	99.17
Middle		4800	16		550000-190000	16569
	Late	3000	11	0.15949**	430000-160000	16569	0.028	0.168	100	100
	Modern-day	0	79	0.02442	1090000-90000	16569	0.149	0.894	0	0
Late		3000	11		430000-160000	16569
	Modern-day	0	79	0.18968**	1090000-90000	16569	0.979	1	0	0
